# Supplementary material for: Fold change and p-value cutoffs significantly alter microarray interpretations
Source: BMC Bioinformatics. 2012 Mar 13;13(Suppl 2):S11. doi: 10.1186/1471-2105-13-S2-S11 (PMC3305783; doi:10.1186/1471-2105-13-S2-S11)
Supplement: Additional file 1 — Comparative Fishers exact test and fold enrichment for significant GO groups within the zebrafish total gene array. Viewable in excel. [file 1471-2105-13-S2-S11-S1.xlsx]

## Sheet: Table 1
	Tables
	Table 1- Genes categorized by both fold change and p-value in response to chronic constant hypoxia.
	The data presented is before any post normalization filtering.
	The data presented is before any post normalization filtering.

## Sheet: Figure 2 FET and Fold enrichmnt
																					p value	fold enrich	p value	fold enrich	p value	fold enrich
																					marques	marques	2FC	2FC	1.5FC	1.5FC
															GO:0005488		GO:0005488 binding								0.006	0.719883
															GO:0008289		GO:0008289 lipid binding				0.029	3.03591
															GO:0043176		GO:0043176 amine binding								0.018	7.61223
															GO:0030246		GO:0030246 carbohydrate binding						0.001	6.26214	0	6.85101
															GO:0043167		GO:0043167 ion binding								0.009	1.19822
															GO:0003676		GO:0003676 nucleic acid binding				0.049	0.646853	0.024	0.346741	0	0.421497
															GO:0000166		GO:0000166 nucleotide binding				0.048	0.557289			0	0.295048
															GO:0001871		GO:0001871 pattern binding						0.001	11.7415	0	11.4183
															GO:0005515		GO:0005515 protein binding								0.024	0.555831
															GO:0046906		GO:0046906 tetrapyrrole binding				0.031	3.52403	0.002	3.83709	0	3.35834
															GO:0003824		GO:0003824 catalytic activity				0.027	1.3925	0.007	0.997327	0.014	1.07473
															GO:0016787		GO:0016787 hydrolase activity						0.011	1.28695	0.013	1.28834
															GO:0042056		GO:0042056 chemoattractant activity				0.046	#DIV/0!	0.035	#DIV/0!
															GO:0030234		GO:0030234 enzyme regulator activity				0	4.04383
															GO:0004857		GO:0004857 enzyme inhibitor activity				0	9.86299	0.005	3.81838	0.009	2.78496
															GO:0003774		GO:0003774 motor activity						0	9.78459	0.033	3.56823
															GO:0003777		GO:0003777 microtubule motor activity						0.006	11.1824	0.037	5.43731
															GO:0005198		GO:0005198 structural molecule activity								0.024	0.217492
															GO:0019911		GO:0019911 structural constituent of myelin sheath								0.045	19.0306
															GO:0003735		GO:0003735 structural constituent of ribosome								0.033	0
															GO:0030528		GO:0030528 transcription regulator activity								0.02	0.446727
															GO:0003700		GO:0003700 transcription factor activity								0.005	0.297353
Figure 2 Comparative fishers exact test and fold enrichment for signifcant GO groups within the zebrafish total gene array

## Sheet: initial GO Fig2 comparison data
			Marques et al.					.02 and 2FC						.05 and 1.5FC
		GO:0008289	lipid binding			0.029	3.03591	GO:0030246	carbohydrate binding			0.001	6.26214	GO:0005488	binding				0.006	0.719883
		GO:0003676	nucleic acid binding			0.049	0.646853	GO:0003676	nucleic acid binding			0.024	0.346741	GO:0043176	amine binding				0.018	7.61223
		GO:0000166	nucleotide binding			0.048	0.557289	GO:0001871	pattern binding			0.001	11.7415	GO:0030246	carbohydrate binding				0	6.85101
		GO:0046906	tetrapyrrole binding			0.031	3.52403	GO:0046906	tetrapyrrole binding			0.002	3.83709	GO:0043167	ion binding				0.009	1.19822
		GO:0003824	catalytic activity			0.027	1.3925	GO:0003824	catalytic activity			0.007	0.997327	GO:0003676	nucleic acid binding				0	0.421497
		GO:0042056	chemoattractant activity			0.046	#DIV/0!	GO:0016787	hydrolase activity			0.011	1.28695	GO:0000166	nucleotide binding				0	0.295048
		GO:0030234	enzyme regulator activity			0	4.04383	GO:0042056	chemoattractant activity			0.035	#DIV/0!	GO:0001871	pattern binding				0	11.4183
		GO:0004857	enzyme inhibitor activity			0	9.86299	GO:0004857	enzyme inhibitor activity			0.005	3.81838	GO:0005515	protein binding				0.024	0.555831
								GO:0003774	motor activity			0	9.78459	GO:0046906	tetrapyrrole binding				0	3.35834
								GO:0003777	microtubule motor activity			0.006	11.1824	GO:0003824	catalytic activity				0.014	1.07473
														GO:0016787	hydrolase activity				0.013	1.28834
														GO:0004857	enzyme inhibitor activity				0.009	2.78496
														GO:0003774	motor activity				0.033	3.56823
														GO:0003777	microtubule motor activity				0.037	5.43731
														GO:0005198	structural molecule activity				0.024	0.217492
														GO:0019911	structural constituent of myelin sheath				0.045	19.0306
														GO:0003735	structural constituent of ribosome				0.033	0
						m	m	2	2	1.5	1.5			GO:0030528	transcription regulator activity				0.02	0.446727
GO:0005488		GO:0005488 binding								0.006	0.719883			GO:0003700	transcription factor activity				0.005	0.297353
GO:0008289		GO:0008289 lipid binding				0.029	3.03591
GO:0043176		GO:0043176 amine binding								0.018	7.61223
GO:0030246		GO:0030246 carbohydrate binding						0.001	6.26214	0	6.85101
GO:0043167		GO:0043167 ion binding								0.009	1.19822
GO:0003676		GO:0003676 nucleic acid binding				0.049	0.646853	0.024	0.346741	0	0.421497
GO:0000166		GO:0000166 nucleotide binding				0.048	0.557289			0	0.295048
GO:0001871		GO:0001871 pattern binding						0.001	11.7415	0	11.4183
GO:0005515		GO:0005515 protein binding								0.024	0.555831
GO:0046906		GO:0046906 tetrapyrrole binding				0.031	3.52403	0.002	3.83709	0	3.35834
GO:0003824		GO:0003824 catalytic activity				0.027	1.3925	0.007	0.997327	0.014	1.07473
GO:0016787		GO:0016787 hydrolase activity						0.011	1.28695	0.013	1.28834
GO:0042056		GO:0042056 chemoattractant activity				0.046	#DIV/0!	0.035	#DIV/0!
GO:0030234		GO:0030234 enzyme regulator activity				0	4.04383
GO:0004857		GO:0004857 enzyme inhibitor activity				0	9.86299	0.005	3.81838	0.009	2.78496
GO:0003774		GO:0003774 motor activity						0	9.78459	0.033	3.56823
GO:0003777		GO:0003777 microtubule motor activity						0.006	11.1824	0.037	5.43731
GO:0005198		GO:0005198 structural molecule activity								0.024	0.217492
GO:0019911		GO:0019911 structural constituent of myelin sheath								0.045	19.0306
GO:0003735		GO:0003735 structural constituent of ribosome								0.033	0
GO:0030528		GO:0030528 transcription regulator activity								0.02	0.446727
GO:0003700		GO:0003700 transcription factor activity								0.005	0.297353

## Sheet: <.02  >2 down
		Gene Title	Gene Ontology Biological Process	Gene Ontology Cellular Component	Gene Ontology Molecular Function	Gene Symbol	UniGene ID
Mol	antioxidant activity
	electron carrier
		zgc:85777	0008152 // metabolic process // inferred from electronic annotation /// 0055114 // oxidation reduction // inferred from electronic annotation		0003995 // acyl-CoA dehydrogenase activity // inferred from electronic annotation /// 0009055 // electron carrier activity // inferred from electronic annotation /// 0016491 // oxidoreductase activity // inferred from electronic annotation /// 0016627 // oxidoreductase activity, acting on the CH-CH group of donors // inferred from electronic annotation /// 0050660 // FAD binding // inferred from …	zgc:85777	Dr.6416
		acyl-Coenzyme A dehydrogenase, C-2 to C-3 short chain	0008152 // metabolic process // inferred from electronic annotation /// 0055114 // oxidation reduction // inferred from electronic annotation		0003995 // acyl-CoA dehydrogenase activity // inferred from electronic annotation /// 0009055 // electron carrier activity // inferred from electronic annotation /// 0016491 // oxidoreductase activity // inferred from electronic annotation /// 0016627 // oxidoreductase activity, acting on the CH-CH group of donors // inferred from electronic annotation /// 0050660 // FAD binding // inferred from …	acads	Dr.21501
	molecular transducer activity
		pyruvate dehydrogenase kinase, isoenzyme 2	0007165 // signal transduction // inferred from electronic annotation /// 0018106 // peptidyl-histidine phosphorylation // inferred from electronic annotation		0000155 // two-component sensor activity // inferred from electronic annotation /// 0004673 // protein histidine kinase activity // inferred from electronic annotation /// 0005524 // ATP binding // inferred from electronic annotation /// 0016301 // kinase activity // inferred from electronic annotation	pdk2	Dr.9528
		nuclear receptor subfamily 4, group A, member 1	0006350 // transcription // inferred from electronic annotation /// 0006355 // regulation of transcription, DNA-dependent // inferred from electronic annotation	0005634 // nucleus // inferred from electronic annotation	0003677 // DNA binding // inferred from electronic annotation /// 0003700 // transcription factor activity // inferred from electronic annotation /// 0003707 // steroid hormone receptor activity // inferred from electronic annotation /// 0004872 // receptor activity // inferred from electronic annotation /// 0004879 // ligand-dependent nuclear receptor activity // inferred from electronic annotat…	nr4a1	Dr.9243
Bio	death
	biological adhesion
	growth
	cellular process
		pyruvate dehydrogenase kinase, isoenzyme 2	0007165 // signal transduction // inferred from electronic annotation /// 0018106 // peptidyl-histidine phosphorylation // inferred from electronic annotation		0000155 // two-component sensor activity // inferred from electronic annotation /// 0004673 // protein histidine kinase activity // inferred from electronic annotation /// 0005524 // ATP binding // inferred from electronic annotation /// 0016301 // kinase activity // inferred from electronic annotation	pdk2	Dr.9528
		suppressor of cytokine signaling 3a	0007242 // intracellular signaling cascade // inferred from electronic annotation /// 0019941 // modification-dependent protein catabolic process // inferred from electronic annotation		0005515 // protein binding // inferred from electronic annotation	socs3a	Dr.6431
		zgc:56085			0003824 // catalytic activity // inferred from electronic annotation /// 0016301 // kinase activity // inferred from electronic annotation /// 0016740 // transferase activity // inferred from electronic annotation /// 0016772 // transferase activity, transferring phosphorus-containing groups // inferred from electronic annotation	zgc:56085	Dr.11252
		creatine kinase, muscle b			0003824 // catalytic activity // inferred from electronic annotation /// 0016301 // kinase activity // inferred from electronic annotation /// 0016740 // transferase activity // inferred from electronic annotation /// 0016772 // transferase activity, transferring phosphorus-containing groups // inferred from electronic annotation	ckmb	Dr.148419
		uncoupling protein 2, like	0006810 // transport // inferred from electronic annotation /// 0006839 // mitochondrial transport // inferred from electronic annotation	0005739 // mitochondrion // inferred from electronic annotation /// 0016020 // membrane // inferred from electronic annotation /// 0016021 // integral to membrane // inferred from electronic annotation	0005488 // binding // inferred from electronic annotation	ucp2l	Dr.116774
		nucleoside diphosphate kinase-Z2	0006183 // GTP biosynthetic process // inferred from electronic annotation /// 0006228 // UTP biosynthetic process // inferred from electronic annotation /// 0006241 // CTP biosynthetic process // inferred from electronic annotation		0000166 // nucleotide binding // inferred from electronic annotation /// 0004550 // nucleoside diphosphate kinase activity // inferred from electronic annotation /// 0005524 // ATP binding // inferred from electronic annotation /// 0016301 // kinase activity // inferred from electronic annotation /// 0016740 // transferase activity // inferred from electronic annotation	ndpkz2	Dr.4077
		titin a	0000902 // cell morphogenesis // inferred from mutant phenotype /// 0006468 // protein amino acid phosphorylation // inferred from electronic annotation /// 0032313 // regulation of Rab GTPase activity // inferred from electronic annotation /// 0035023 // regulation of Rho protein signal transduction // inferred from electronic annotation /// 0045214 // sarcomere organization // inferred from mut…	0005622 // intracellular // inferred from electronic annotation	0004672 // protein kinase activity // inferred from electronic annotation /// 0004713 // protein tyrosine kinase activity // inferred from electronic annotation /// 0005089 // Rho guanyl-nucleotide exchange factor activity // inferred from electronic annotation /// 0005097 // Rab GTPase activator activity // inferred from electronic annotation /// 0005524 // ATP binding // inferred from electroni…	ttna	Dr.105360
		titin a	0000902 // cell morphogenesis // inferred from mutant phenotype /// 0006468 // protein amino acid phosphorylation // inferred from electronic annotation /// 0035023 // regulation of Rho protein signal transduction // inferred from electronic annotation /// 0045214 // sarcomere organization // inferred from mutant phenotype /// 0060047 // heart contraction // inferred from mutant phenotype	0005622 // intracellular // inferred from electronic annotation	0004672 // protein kinase activity // inferred from electronic annotation /// 0004713 // protein tyrosine kinase activity // inferred from electronic annotation /// 0005089 // Rho guanyl-nucleotide exchange factor activity // inferred from electronic annotation /// 0005524 // ATP binding // inferred from electronic annotation /// 0008307 // structural constituent of muscle // inferred from mutant…	ttna	Dr.105360
		ATPase, Ca++ transporting, cardiac muscle, fast twitch 1 like	0006754 // ATP biosynthetic process // inferred from electronic annotation /// 0006812 // cation transport // inferred from electronic annotation /// 0006816 // calcium ion transport // inferred from electronic annotation /// 0008152 // metabolic process // inferred from electronic annotation	0016020 // membrane // inferred from electronic annotation /// 0016021 // integral to membrane // inferred from electronic annotation	0000166 // nucleotide binding // inferred from electronic annotation /// 0003824 // catalytic activity // inferred from electronic annotation /// 0005388 // calcium-transporting ATPase activity // inferred from electronic annotation /// 0005524 // ATP binding // inferred from electronic annotation /// 0015662 // ATPase activity, coupled to transmembrane movement of ions, phosphorylative mechanism…	atp2a1l	Dr.132724
		hydroxyacyl-Coenzyme A dehydrogenase/3-ketoacyl-Coenzyme A thiolase/enoyl-Coenzyme A hydratase, alpha subunit	0006631 // fatty acid metabolic process // inferred from electronic annotation /// 0006635 // fatty acid beta-oxidation // inferred from electronic annotation /// 0008152 // metabolic process // inferred from electronic annotation /// 0009617 // response to bacterium // inferred from direct assay /// 0055114 // oxidation reduction // inferred from electronic annotation	0005739 // mitochondrion // inferred from electronic annotation /// 0016507 // fatty acid beta-oxidation multienzyme complex // inferred from electronic annotation	0003824 // catalytic activity // inferred from electronic annotation /// 0003857 // 3-hydroxyacyl-CoA dehydrogenase activity // inferred from electronic annotation /// 0004300 // enoyl-CoA hydratase activity // inferred from electronic annotation /// 0005488 // binding // inferred from electronic annotation /// 0016491 // oxidoreductase activity // inferred from electronic annotation /// 0050662 …	hadha	Dr.765
		ATPase, Ca++ transporting, cardiac muscle, fast twitch 1	0006200 // ATP catabolic process // inferred from sequence or structural similarity /// 0006754 // ATP biosynthetic process // inferred from electronic annotation /// 0006812 // cation transport // inferred from electronic annotation /// 0006816 // calcium ion transport // inferred from electronic annotation /// 0006816 // calcium ion transport // inferred from sequence or structural similarity /…	0005783 // endoplasmic reticulum // inferred from sequence or structural similarity /// 0005789 // endoplasmic reticulum membrane // inferred from sequence or structural similarity /// 0005793 // ER-Golgi intermediate compartment // inferred from sequence or structural similarity /// 0016020 // membrane // inferred from electronic annotation /// 0016020 // membrane // inferred from sequence or st…	0000166 // nucleotide binding // inferred from electronic annotation /// 0003824 // catalytic activity // inferred from electronic annotation /// 0005388 // calcium-transporting ATPase activity // inferred from electronic annotation /// 0005388 // calcium-transporting ATPase activity // inferred from sequence or structural similarity /// 0005509 // calcium ion binding // inferred from sequence or…	atp2a1	Dr.29167
		zgc:92851	0006350 // transcription // inferred from electronic annotation /// 0006355 // regulation of transcription, DNA-dependent // inferred from electronic annotation /// 0045449 // regulation of transcription // inferred from electronic annotation	0005634 // nucleus // inferred from electronic annotation	0003677 // DNA binding // inferred from electronic annotation /// 0003700 // transcription factor activity // inferred from electronic annotation /// 0043565 // sequence-specific DNA binding // inferred from electronic annotation /// 0046983 // protein dimerization activity // inferred from electronic annotation	zgc:92851	Dr.10032
		carnitine palmitoyltransferase II	0006629 // lipid metabolic process // inferred from electronic annotation /// 0006631 // fatty acid metabolic process // inferred from electronic annotation /// 0006810 // transport // inferred from electronic annotation	0005739 // mitochondrion // inferred from electronic annotation /// 0005743 // mitochondrial inner membrane // inferred from electronic annotation /// 0016020 // membrane // inferred from electronic annotation	0004095 // carnitine O-palmitoyltransferase activity // inferred from electronic annotation /// 0008415 // acyltransferase activity // inferred from electronic annotation /// 0016740 // transferase activity // inferred from electronic annotation	cpt2	Dr.148851
		v-fos FBJ murine osteosarcoma viral oncogene homolog	0006355 // regulation of transcription, DNA-dependent // inferred from electronic annotation /// 0045449 // regulation of transcription // inferred from electronic annotation	0005634 // nucleus // inferred from electronic annotation	0003677 // DNA binding // inferred from electronic annotation /// 0003690 // double-stranded DNA binding // inferred from direct assay /// 0003700 // transcription factor activity // inferred from electronic annotation /// 0043565 // sequence-specific DNA binding // inferred from electronic annotation /// 0046983 // protein dimerization activity // inferred from electronic annotation	fos	Dr.12986
		v-fos FBJ murine osteosarcoma viral oncogene homolog	0006355 // regulation of transcription, DNA-dependent // inferred from electronic annotation /// 0045449 // regulation of transcription // inferred from electronic annotation	0005634 // nucleus // inferred from electronic annotation	0003677 // DNA binding // inferred from electronic annotation /// 0003690 // double-stranded DNA binding // inferred from direct assay /// 0003700 // transcription factor activity // inferred from electronic annotation /// 0043565 // sequence-specific DNA binding // inferred from electronic annotation /// 0046983 // protein dimerization activity // inferred from electronic annotation	fos	Dr.12986
		nuclear receptor subfamily 4, group A, member 1	0006350 // transcription // inferred from electronic annotation /// 0006355 // regulation of transcription, DNA-dependent // inferred from electronic annotation	0005634 // nucleus // inferred from electronic annotation	0003677 // DNA binding // inferred from electronic annotation /// 0003700 // transcription factor activity // inferred from electronic annotation /// 0003707 // steroid hormone receptor activity // inferred from electronic annotation /// 0004872 // receptor activity // inferred from electronic annotation /// 0004879 // ligand-dependent nuclear receptor activity // inferred from electronic annotat…	nr4a1	Dr.9243
		zgc:85969	0006355 // regulation of transcription, DNA-dependent // inferred from electronic annotation	0005634 // nucleus // inferred from electronic annotation	0003677 // DNA binding // inferred from electronic annotation /// 0003700 // transcription factor activity // inferred from electronic annotation /// 0043565 // sequence-specific DNA binding // inferred from electronic annotation	zgc:85969	Dr.82660
		zgc:171978	0009072 // aromatic amino acid family metabolic process // inferred from electronic annotation		0003868 // 4-hydroxyphenylpyruvate dioxygenase activity // inferred from electronic annotation	zgc:171978	Dr.81037
		ventricular myosin heavy chain /// zgc:152732	0006941 // striated muscle contraction // inferred from electronic annotation /// 0035050 // embryonic heart tube development // inferred from expression pattern /// 0055005 // ventricular cardiac myofibril development // inferred from mutant phenotype	0005863 // striated muscle thick filament // inferred from electronic annotation /// 0016459 // myosin complex // inferred from electronic annotation	0000166 // nucleotide binding // inferred from electronic annotation /// 0003774 // motor activity // inferred from electronic annotation /// 0003779 // actin binding // inferred from electronic annotation /// 0005524 // ATP binding // inferred from electronic annotation	vmhc /// zgc:152732	Dr.133581
		v-fos FBJ murine osteosarcoma viral oncogene homolog	0006355 // regulation of transcription, DNA-dependent // inferred from electronic annotation /// 0045449 // regulation of transcription // inferred from electronic annotation	0005634 // nucleus // inferred from electronic annotation	0003677 // DNA binding // inferred from electronic annotation /// 0003690 // double-stranded DNA binding // inferred from direct assay /// 0003700 // transcription factor activity // inferred from electronic annotation /// 0043565 // sequence-specific DNA binding // inferred from electronic annotation /// 0046983 // protein dimerization activity // inferred from electronic annotation	fos	Dr.12986
	metabolic process
		pyruvate dehydrogenase kinase, isoenzyme 2	0007165 // signal transduction // inferred from electronic annotation /// 0018106 // peptidyl-histidine phosphorylation // inferred from electronic annotation		0000155 // two-component sensor activity // inferred from electronic annotation /// 0004673 // protein histidine kinase activity // inferred from electronic annotation /// 0005524 // ATP binding // inferred from electronic annotation /// 0016301 // kinase activity // inferred from electronic annotation	pdk2	Dr.9528
		suppressor of cytokine signaling 3a	0007242 // intracellular signaling cascade // inferred from electronic annotation /// 0019941 // modification-dependent protein catabolic process // inferred from electronic annotation		0005515 // protein binding // inferred from electronic annotation	socs3a	Dr.6431
		zgc:56085			0003824 // catalytic activity // inferred from electronic annotation /// 0016301 // kinase activity // inferred from electronic annotation /// 0016740 // transferase activity // inferred from electronic annotation /// 0016772 // transferase activity, transferring phosphorus-containing groups // inferred from electronic annotation	zgc:56085	Dr.11252
		zgc:56036	0008152 // metabolic process // inferred from electronic annotation		0003824 // catalytic activity // inferred from electronic annotation /// 0008415 // acyltransferase activity // inferred from electronic annotation /// 0016740 // transferase activity // inferred from electronic annotation	zgc:56036	Dr.5520
		creatine kinase, muscle b			0003824 // catalytic activity // inferred from electronic annotation /// 0016301 // kinase activity // inferred from electronic annotation /// 0016740 // transferase activity // inferred from electronic annotation /// 0016772 // transferase activity, transferring phosphorus-containing groups // inferred from electronic annotation	ckmb	Dr.148419
		metallophosphoesterase domain containing 2			0016787 // hydrolase activity // inferred from electronic annotation	mpped2	Dr.81705
		nucleoside diphosphate kinase-Z2	0006183 // GTP biosynthetic process // inferred from electronic annotation /// 0006228 // UTP biosynthetic process // inferred from electronic annotation /// 0006241 // CTP biosynthetic process // inferred from electronic annotation		0000166 // nucleotide binding // inferred from electronic annotation /// 0004550 // nucleoside diphosphate kinase activity // inferred from electronic annotation /// 0005524 // ATP binding // inferred from electronic annotation /// 0016301 // kinase activity // inferred from electronic annotation /// 0016740 // transferase activity // inferred from electronic annotation	ndpkz2	Dr.4077
		titin a	0000902 // cell morphogenesis // inferred from mutant phenotype /// 0006468 // protein amino acid phosphorylation // inferred from electronic annotation /// 0032313 // regulation of Rab GTPase activity // inferred from electronic annotation /// 0035023 // regulation of Rho protein signal transduction // inferred from electronic annotation /// 0045214 // sarcomere organization // inferred from mut…	0005622 // intracellular // inferred from electronic annotation	0004672 // protein kinase activity // inferred from electronic annotation /// 0004713 // protein tyrosine kinase activity // inferred from electronic annotation /// 0005089 // Rho guanyl-nucleotide exchange factor activity // inferred from electronic annotation /// 0005097 // Rab GTPase activator activity // inferred from electronic annotation /// 0005524 // ATP binding // inferred from electroni…	ttna	Dr.105360
		titin a	0000902 // cell morphogenesis // inferred from mutant phenotype /// 0006468 // protein amino acid phosphorylation // inferred from electronic annotation /// 0035023 // regulation of Rho protein signal transduction // inferred from electronic annotation /// 0045214 // sarcomere organization // inferred from mutant phenotype /// 0060047 // heart contraction // inferred from mutant phenotype	0005622 // intracellular // inferred from electronic annotation	0004672 // protein kinase activity // inferred from electronic annotation /// 0004713 // protein tyrosine kinase activity // inferred from electronic annotation /// 0005089 // Rho guanyl-nucleotide exchange factor activity // inferred from electronic annotation /// 0005524 // ATP binding // inferred from electronic annotation /// 0008307 // structural constituent of muscle // inferred from mutant…	ttna	Dr.105360
		ATPase, Ca++ transporting, cardiac muscle, fast twitch 1 like	0006754 // ATP biosynthetic process // inferred from electronic annotation /// 0006812 // cation transport // inferred from electronic annotation /// 0006816 // calcium ion transport // inferred from electronic annotation /// 0008152 // metabolic process // inferred from electronic annotation	0016020 // membrane // inferred from electronic annotation /// 0016021 // integral to membrane // inferred from electronic annotation	0000166 // nucleotide binding // inferred from electronic annotation /// 0003824 // catalytic activity // inferred from electronic annotation /// 0005388 // calcium-transporting ATPase activity // inferred from electronic annotation /// 0005524 // ATP binding // inferred from electronic annotation /// 0015662 // ATPase activity, coupled to transmembrane movement of ions, phosphorylative mechanism…	atp2a1l	Dr.132724
		chymotrypsinogen B1 /// similar to chymotrypsinogen B1 /// zgc:136461	0006508 // proteolysis // inferred from electronic annotation		0003824 // catalytic activity // inferred from electronic annotation /// 0004252 // serine-type endopeptidase activity // inferred from electronic annotation /// 0008233 // peptidase activity // inferred from electronic annotation /// 0008236 // serine-type peptidase activity // inferred from electronic annotation /// 0016787 // hydrolase activity // inferred from electronic annotation	ctrb1 /// LOC562139 /// zgc:136461	Dr.77126
		chymotrypsinogen B1	0006508 // proteolysis // inferred from electronic annotation		0003824 // catalytic activity // inferred from electronic annotation /// 0004252 // serine-type endopeptidase activity // inferred from electronic annotation /// 0008233 // peptidase activity // inferred from electronic annotation /// 0008236 // serine-type peptidase activity // inferred from electronic annotation /// 0016787 // hydrolase activity // inferred from electronic annotation	ctrb1	Dr.77126
		hydroxyacyl-Coenzyme A dehydrogenase/3-ketoacyl-Coenzyme A thiolase/enoyl-Coenzyme A hydratase, alpha subunit	0006631 // fatty acid metabolic process // inferred from electronic annotation /// 0006635 // fatty acid beta-oxidation // inferred from electronic annotation /// 0008152 // metabolic process // inferred from electronic annotation /// 0009617 // response to bacterium // inferred from direct assay /// 0055114 // oxidation reduction // inferred from electronic annotation	0005739 // mitochondrion // inferred from electronic annotation /// 0016507 // fatty acid beta-oxidation multienzyme complex // inferred from electronic annotation	0003824 // catalytic activity // inferred from electronic annotation /// 0003857 // 3-hydroxyacyl-CoA dehydrogenase activity // inferred from electronic annotation /// 0004300 // enoyl-CoA hydratase activity // inferred from electronic annotation /// 0005488 // binding // inferred from electronic annotation /// 0016491 // oxidoreductase activity // inferred from electronic annotation /// 0050662 …	hadha	Dr.765
		ATPase, Ca++ transporting, cardiac muscle, fast twitch 1	0006200 // ATP catabolic process // inferred from sequence or structural similarity /// 0006754 // ATP biosynthetic process // inferred from electronic annotation /// 0006812 // cation transport // inferred from electronic annotation /// 0006816 // calcium ion transport // inferred from electronic annotation /// 0006816 // calcium ion transport // inferred from sequence or structural similarity /…	0005783 // endoplasmic reticulum // inferred from sequence or structural similarity /// 0005789 // endoplasmic reticulum membrane // inferred from sequence or structural similarity /// 0005793 // ER-Golgi intermediate compartment // inferred from sequence or structural similarity /// 0016020 // membrane // inferred from electronic annotation /// 0016020 // membrane // inferred from sequence or st…	0000166 // nucleotide binding // inferred from electronic annotation /// 0003824 // catalytic activity // inferred from electronic annotation /// 0005388 // calcium-transporting ATPase activity // inferred from electronic annotation /// 0005388 // calcium-transporting ATPase activity // inferred from sequence or structural similarity /// 0005509 // calcium ion binding // inferred from sequence or…	atp2a1	Dr.29167
		zgc:92851	0006350 // transcription // inferred from electronic annotation /// 0006355 // regulation of transcription, DNA-dependent // inferred from electronic annotation /// 0045449 // regulation of transcription // inferred from electronic annotation	0005634 // nucleus // inferred from electronic annotation	0003677 // DNA binding // inferred from electronic annotation /// 0003700 // transcription factor activity // inferred from electronic annotation /// 0043565 // sequence-specific DNA binding // inferred from electronic annotation /// 0046983 // protein dimerization activity // inferred from electronic annotation	zgc:92851	Dr.10032
		zgc:92030	0008152 // metabolic process // inferred from electronic annotation		0000062 // acyl-CoA binding // inferred from electronic annotation /// 0003824 // catalytic activity // inferred from electronic annotation /// 0005488 // binding // inferred from electronic annotation	zgc:92030	Dr.32775
		carnitine palmitoyltransferase II	0006629 // lipid metabolic process // inferred from electronic annotation /// 0006631 // fatty acid metabolic process // inferred from electronic annotation /// 0006810 // transport // inferred from electronic annotation	0005739 // mitochondrion // inferred from electronic annotation /// 0005743 // mitochondrial inner membrane // inferred from electronic annotation /// 0016020 // membrane // inferred from electronic annotation	0004095 // carnitine O-palmitoyltransferase activity // inferred from electronic annotation /// 0008415 // acyltransferase activity // inferred from electronic annotation /// 0016740 // transferase activity // inferred from electronic annotation	cpt2	Dr.148851
		zgc:85777	0008152 // metabolic process // inferred from electronic annotation /// 0055114 // oxidation reduction // inferred from electronic annotation		0003995 // acyl-CoA dehydrogenase activity // inferred from electronic annotation /// 0009055 // electron carrier activity // inferred from electronic annotation /// 0016491 // oxidoreductase activity // inferred from electronic annotation /// 0016627 // oxidoreductase activity, acting on the CH-CH group of donors // inferred from electronic annotation /// 0050660 // FAD binding // inferred from …	zgc:85777	Dr.6416
		v-fos FBJ murine osteosarcoma viral oncogene homolog	0006355 // regulation of transcription, DNA-dependent // inferred from electronic annotation /// 0045449 // regulation of transcription // inferred from electronic annotation	0005634 // nucleus // inferred from electronic annotation	0003677 // DNA binding // inferred from electronic annotation /// 0003690 // double-stranded DNA binding // inferred from direct assay /// 0003700 // transcription factor activity // inferred from electronic annotation /// 0043565 // sequence-specific DNA binding // inferred from electronic annotation /// 0046983 // protein dimerization activity // inferred from electronic annotation	fos	Dr.12986
		v-fos FBJ murine osteosarcoma viral oncogene homolog	0006355 // regulation of transcription, DNA-dependent // inferred from electronic annotation /// 0045449 // regulation of transcription // inferred from electronic annotation	0005634 // nucleus // inferred from electronic annotation	0003677 // DNA binding // inferred from electronic annotation /// 0003690 // double-stranded DNA binding // inferred from direct assay /// 0003700 // transcription factor activity // inferred from electronic annotation /// 0043565 // sequence-specific DNA binding // inferred from electronic annotation /// 0046983 // protein dimerization activity // inferred from electronic annotation	fos	Dr.12986
		nuclear receptor subfamily 4, group A, member 1	0006350 // transcription // inferred from electronic annotation /// 0006355 // regulation of transcription, DNA-dependent // inferred from electronic annotation	0005634 // nucleus // inferred from electronic annotation	0003677 // DNA binding // inferred from electronic annotation /// 0003700 // transcription factor activity // inferred from electronic annotation /// 0003707 // steroid hormone receptor activity // inferred from electronic annotation /// 0004872 // receptor activity // inferred from electronic annotation /// 0004879 // ligand-dependent nuclear receptor activity // inferred from electronic annotat…	nr4a1	Dr.9243
		acyl-Coenzyme A dehydrogenase, C-2 to C-3 short chain	0008152 // metabolic process // inferred from electronic annotation /// 0055114 // oxidation reduction // inferred from electronic annotation		0003995 // acyl-CoA dehydrogenase activity // inferred from electronic annotation /// 0009055 // electron carrier activity // inferred from electronic annotation /// 0016491 // oxidoreductase activity // inferred from electronic annotation /// 0016627 // oxidoreductase activity, acting on the CH-CH group of donors // inferred from electronic annotation /// 0050660 // FAD binding // inferred from …	acads	Dr.21501
		zgc:92356	0008152 // metabolic process // inferred from electronic annotation		0003824 // catalytic activity // inferred from electronic annotation /// 0005488 // binding // inferred from electronic annotation /// 0016491 // oxidoreductase activity // inferred from electronic annotation	zgc:92356	Dr.15687
		zgc:85969	0006355 // regulation of transcription, DNA-dependent // inferred from electronic annotation	0005634 // nucleus // inferred from electronic annotation	0003677 // DNA binding // inferred from electronic annotation /// 0003700 // transcription factor activity // inferred from electronic annotation /// 0043565 // sequence-specific DNA binding // inferred from electronic annotation	zgc:85969	Dr.82660
		zgc:171978	0009072 // aromatic amino acid family metabolic process // inferred from electronic annotation		0003868 // 4-hydroxyphenylpyruvate dioxygenase activity // inferred from electronic annotation	zgc:171978	Dr.81037
		ventricular myosin heavy chain /// zgc:152732	0006941 // striated muscle contraction // inferred from electronic annotation /// 0035050 // embryonic heart tube development // inferred from expression pattern /// 0055005 // ventricular cardiac myofibril development // inferred from mutant phenotype	0005863 // striated muscle thick filament // inferred from electronic annotation /// 0016459 // myosin complex // inferred from electronic annotation	0000166 // nucleotide binding // inferred from electronic annotation /// 0003774 // motor activity // inferred from electronic annotation /// 0003779 // actin binding // inferred from electronic annotation /// 0005524 // ATP binding // inferred from electronic annotation	vmhc /// zgc:152732	Dr.133581
		v-fos FBJ murine osteosarcoma viral oncogene homolog	0006355 // regulation of transcription, DNA-dependent // inferred from electronic annotation /// 0045449 // regulation of transcription // inferred from electronic annotation	0005634 // nucleus // inferred from electronic annotation	0003677 // DNA binding // inferred from electronic annotation /// 0003690 // double-stranded DNA binding // inferred from direct assay /// 0003700 // transcription factor activity // inferred from electronic annotation /// 0043565 // sequence-specific DNA binding // inferred from electronic annotation /// 0046983 // protein dimerization activity // inferred from electronic annotation	fos	Dr.12986
Cel	cell
		sprouty (Drosophila) homolog 4	0007275 // multicellular organismal development // inferred from electronic annotation /// 0009966 // regulation of signal transduction // inferred from electronic annotation /// 0030097 // hemopoiesis // inferred from mutant phenotype /// 0040037 // negative regulation of fibroblast growth factor receptor signaling pathway // inferred from mutant phenotype	0016020 // membrane // inferred from electronic annotation		spry4	Dr.32057
		zgc:55871	0006810 // transport // inferred from electronic annotation	0016021 // integral to membrane // inferred from electronic annotation	0005215 // transporter activity // inferred from electronic annotation	zgc:55871	Dr.82635
		uncoupling protein 2, like	0006810 // transport // inferred from electronic annotation /// 0006839 // mitochondrial transport // inferred from electronic annotation	0005739 // mitochondrion // inferred from electronic annotation /// 0016020 // membrane // inferred from electronic annotation /// 0016021 // integral to membrane // inferred from electronic annotation	0005488 // binding // inferred from electronic annotation	ucp2l	Dr.116774
		titin a	0000902 // cell morphogenesis // inferred from mutant phenotype /// 0006468 // protein amino acid phosphorylation // inferred from electronic annotation /// 0032313 // regulation of Rab GTPase activity // inferred from electronic annotation /// 0035023 // regulation of Rho protein signal transduction // inferred from electronic annotation /// 0045214 // sarcomere organization // inferred from mut…	0005622 // intracellular // inferred from electronic annotation	0004672 // protein kinase activity // inferred from electronic annotation /// 0004713 // protein tyrosine kinase activity // inferred from electronic annotation /// 0005089 // Rho guanyl-nucleotide exchange factor activity // inferred from electronic annotation /// 0005097 // Rab GTPase activator activity // inferred from electronic annotation /// 0005524 // ATP binding // inferred from electroni…	ttna	Dr.105360
		titin a	0000902 // cell morphogenesis // inferred from mutant phenotype /// 0006468 // protein amino acid phosphorylation // inferred from electronic annotation /// 0035023 // regulation of Rho protein signal transduction // inferred from electronic annotation /// 0045214 // sarcomere organization // inferred from mutant phenotype /// 0060047 // heart contraction // inferred from mutant phenotype	0005622 // intracellular // inferred from electronic annotation	0004672 // protein kinase activity // inferred from electronic annotation /// 0004713 // protein tyrosine kinase activity // inferred from electronic annotation /// 0005089 // Rho guanyl-nucleotide exchange factor activity // inferred from electronic annotation /// 0005524 // ATP binding // inferred from electronic annotation /// 0008307 // structural constituent of muscle // inferred from mutant…	ttna	Dr.105360
		ATPase, Ca++ transporting, cardiac muscle, fast twitch 1 like	0006754 // ATP biosynthetic process // inferred from electronic annotation /// 0006812 // cation transport // inferred from electronic annotation /// 0006816 // calcium ion transport // inferred from electronic annotation /// 0008152 // metabolic process // inferred from electronic annotation	0016020 // membrane // inferred from electronic annotation /// 0016021 // integral to membrane // inferred from electronic annotation	0000166 // nucleotide binding // inferred from electronic annotation /// 0003824 // catalytic activity // inferred from electronic annotation /// 0005388 // calcium-transporting ATPase activity // inferred from electronic annotation /// 0005524 // ATP binding // inferred from electronic annotation /// 0015662 // ATPase activity, coupled to transmembrane movement of ions, phosphorylative mechanism…	atp2a1l	Dr.132724
		solute carrier family 25 (mitochondrial carrier; adenine nucleotide translocator), member 4	0006810 // transport // inferred from electronic annotation	0005743 // mitochondrial inner membrane // inferred from electronic annotation /// 0016020 // membrane // inferred from electronic annotation /// 0016021 // integral to membrane // inferred from electronic annotation	0005215 // transporter activity // inferred from electronic annotation /// 0005488 // binding // inferred from electronic annotation	slc25a4	Dr.75854
		hydroxyacyl-Coenzyme A dehydrogenase/3-ketoacyl-Coenzyme A thiolase/enoyl-Coenzyme A hydratase, alpha subunit	0006631 // fatty acid metabolic process // inferred from electronic annotation /// 0006635 // fatty acid beta-oxidation // inferred from electronic annotation /// 0008152 // metabolic process // inferred from electronic annotation /// 0009617 // response to bacterium // inferred from direct assay /// 0055114 // oxidation reduction // inferred from electronic annotation	0005739 // mitochondrion // inferred from electronic annotation /// 0016507 // fatty acid beta-oxidation multienzyme complex // inferred from electronic annotation	0003824 // catalytic activity // inferred from electronic annotation /// 0003857 // 3-hydroxyacyl-CoA dehydrogenase activity // inferred from electronic annotation /// 0004300 // enoyl-CoA hydratase activity // inferred from electronic annotation /// 0005488 // binding // inferred from electronic annotation /// 0016491 // oxidoreductase activity // inferred from electronic annotation /// 0050662 …	hadha	Dr.765
		ATPase, Ca++ transporting, cardiac muscle, fast twitch 1	0006200 // ATP catabolic process // inferred from sequence or structural similarity /// 0006754 // ATP biosynthetic process // inferred from electronic annotation /// 0006812 // cation transport // inferred from electronic annotation /// 0006816 // calcium ion transport // inferred from electronic annotation /// 0006816 // calcium ion transport // inferred from sequence or structural similarity /…	0005783 // endoplasmic reticulum // inferred from sequence or structural similarity /// 0005789 // endoplasmic reticulum membrane // inferred from sequence or structural similarity /// 0005793 // ER-Golgi intermediate compartment // inferred from sequence or structural similarity /// 0016020 // membrane // inferred from electronic annotation /// 0016020 // membrane // inferred from sequence or st…	0000166 // nucleotide binding // inferred from electronic annotation /// 0003824 // catalytic activity // inferred from electronic annotation /// 0005388 // calcium-transporting ATPase activity // inferred from electronic annotation /// 0005388 // calcium-transporting ATPase activity // inferred from sequence or structural similarity /// 0005509 // calcium ion binding // inferred from sequence or…	atp2a1	Dr.29167
		zgc:92851	0006350 // transcription // inferred from electronic annotation /// 0006355 // regulation of transcription, DNA-dependent // inferred from electronic annotation /// 0045449 // regulation of transcription // inferred from electronic annotation	0005634 // nucleus // inferred from electronic annotation	0003677 // DNA binding // inferred from electronic annotation /// 0003700 // transcription factor activity // inferred from electronic annotation /// 0043565 // sequence-specific DNA binding // inferred from electronic annotation /// 0046983 // protein dimerization activity // inferred from electronic annotation	zgc:92851	Dr.10032
		solute carrier family 25 (mitochondrial carrier, Aralar), member 12	0006810 // transport // inferred from electronic annotation	0005743 // mitochondrial inner membrane // inferred from electronic annotation /// 0016020 // membrane // inferred from electronic annotation /// 0016021 // integral to membrane // inferred from electronic annotation	0005215 // transporter activity // inferred from electronic annotation /// 0005488 // binding // inferred from electronic annotation /// 0005509 // calcium ion binding // inferred from electronic annotation	slc25a12	Dr.76801
		si:dkey-218l8.1	0045449 // regulation of transcription // inferred from electronic annotation	0005634 // nucleus // inferred from electronic annotation	0030528 // transcription regulator activity // inferred from electronic annotation	si:dkey-218l8.1	Dr.78925
		carnitine palmitoyltransferase II	0006629 // lipid metabolic process // inferred from electronic annotation /// 0006631 // fatty acid metabolic process // inferred from electronic annotation /// 0006810 // transport // inferred from electronic annotation	0005739 // mitochondrion // inferred from electronic annotation /// 0005743 // mitochondrial inner membrane // inferred from electronic annotation /// 0016020 // membrane // inferred from electronic annotation	0004095 // carnitine O-palmitoyltransferase activity // inferred from electronic annotation /// 0008415 // acyltransferase activity // inferred from electronic annotation /// 0016740 // transferase activity // inferred from electronic annotation	cpt2	Dr.148851
		v-fos FBJ murine osteosarcoma viral oncogene homolog	0006355 // regulation of transcription, DNA-dependent // inferred from electronic annotation /// 0045449 // regulation of transcription // inferred from electronic annotation	0005634 // nucleus // inferred from electronic annotation	0003677 // DNA binding // inferred from electronic annotation /// 0003690 // double-stranded DNA binding // inferred from direct assay /// 0003700 // transcription factor activity // inferred from electronic annotation /// 0043565 // sequence-specific DNA binding // inferred from electronic annotation /// 0046983 // protein dimerization activity // inferred from electronic annotation	fos	Dr.12986
		v-fos FBJ murine osteosarcoma viral oncogene homolog	0006355 // regulation of transcription, DNA-dependent // inferred from electronic annotation /// 0045449 // regulation of transcription // inferred from electronic annotation	0005634 // nucleus // inferred from electronic annotation	0003677 // DNA binding // inferred from electronic annotation /// 0003690 // double-stranded DNA binding // inferred from direct assay /// 0003700 // transcription factor activity // inferred from electronic annotation /// 0043565 // sequence-specific DNA binding // inferred from electronic annotation /// 0046983 // protein dimerization activity // inferred from electronic annotation	fos	Dr.12986
		synaptotagmin I	0006810 // transport // inferred from electronic annotation	0008021 // synaptic vesicle // inferred from electronic annotation /// 0016020 // membrane // inferred from electronic annotation	0005215 // transporter activity // inferred from electronic annotation	syt1	Dr.81046
		zgc:154131		0016020 // membrane // inferred from electronic annotation /// 0016021 // integral to membrane // inferred from electronic annotation		zgc:154131	Dr.74495
		nuclear receptor subfamily 4, group A, member 1	0006350 // transcription // inferred from electronic annotation /// 0006355 // regulation of transcription, DNA-dependent // inferred from electronic annotation	0005634 // nucleus // inferred from electronic annotation	0003677 // DNA binding // inferred from electronic annotation /// 0003700 // transcription factor activity // inferred from electronic annotation /// 0003707 // steroid hormone receptor activity // inferred from electronic annotation /// 0004872 // receptor activity // inferred from electronic annotation /// 0004879 // ligand-dependent nuclear receptor activity // inferred from electronic annotat…	nr4a1	Dr.9243
		v-Ki-ras2 Kirsten rat sarcoma viral oncogene homolog	0007264 // small GTPase mediated signal transduction // inferred from electronic annotation /// 0030097 // hemopoiesis // inferred from mutant phenotype	0005622 // intracellular // inferred from electronic annotation	0000166 // nucleotide binding // inferred from electronic annotation /// 0005525 // GTP binding // inferred from electronic annotation	kras	Dr.20193
		zgc:85969	0006355 // regulation of transcription, DNA-dependent // inferred from electronic annotation	0005634 // nucleus // inferred from electronic annotation	0003677 // DNA binding // inferred from electronic annotation /// 0003700 // transcription factor activity // inferred from electronic annotation /// 0043565 // sequence-specific DNA binding // inferred from electronic annotation	zgc:85969	Dr.82660
		ventricular myosin heavy chain /// zgc:152732	0006941 // striated muscle contraction // inferred from electronic annotation /// 0035050 // embryonic heart tube development // inferred from expression pattern /// 0055005 // ventricular cardiac myofibril development // inferred from mutant phenotype	0005863 // striated muscle thick filament // inferred from electronic annotation /// 0016459 // myosin complex // inferred from electronic annotation	0000166 // nucleotide binding // inferred from electronic annotation /// 0003774 // motor activity // inferred from electronic annotation /// 0003779 // actin binding // inferred from electronic annotation /// 0005524 // ATP binding // inferred from electronic annotation	vmhc /// zgc:152732	Dr.133581
		regulatory factor X, 2 (influences HLA class II expression)	0006355 // regulation of transcription, DNA-dependent // inferred from electronic annotation /// 0045449 // regulation of transcription // inferred from electronic annotation	0005634 // nucleus // inferred from electronic annotation	0003677 // DNA binding // inferred from electronic annotation /// 0030528 // transcription regulator activity // inferred from electronic annotation	rfx2	Dr.78697
		Synaptotagmin I	0006810 // transport // inferred from electronic annotation	0008021 // synaptic vesicle // inferred from electronic annotation /// 0016020 // membrane // inferred from electronic annotation	0005215 // transporter activity // inferred from electronic annotation	syt1	Dr.81046
		v-fos FBJ murine osteosarcoma viral oncogene homolog	0006355 // regulation of transcription, DNA-dependent // inferred from electronic annotation /// 0045449 // regulation of transcription // inferred from electronic annotation	0005634 // nucleus // inferred from electronic annotation	0003677 // DNA binding // inferred from electronic annotation /// 0003690 // double-stranded DNA binding // inferred from direct assay /// 0003700 // transcription factor activity // inferred from electronic annotation /// 0043565 // sequence-specific DNA binding // inferred from electronic annotation /// 0046983 // protein dimerization activity // inferred from electronic annotation	fos	Dr.12986
	cell part
		sprouty (Drosophila) homolog 4	0007275 // multicellular organismal development // inferred from electronic annotation /// 0009966 // regulation of signal transduction // inferred from electronic annotation /// 0030097 // hemopoiesis // inferred from mutant phenotype /// 0040037 // negative regulation of fibroblast growth factor receptor signaling pathway // inferred from mutant phenotype	0016020 // membrane // inferred from electronic annotation		spry4	Dr.32057
		zgc:55871	0006810 // transport // inferred from electronic annotation	0016021 // integral to membrane // inferred from electronic annotation	0005215 // transporter activity // inferred from electronic annotation	zgc:55871	Dr.82635
		uncoupling protein 2, like	0006810 // transport // inferred from electronic annotation /// 0006839 // mitochondrial transport // inferred from electronic annotation	0005739 // mitochondrion // inferred from electronic annotation /// 0016020 // membrane // inferred from electronic annotation /// 0016021 // integral to membrane // inferred from electronic annotation	0005488 // binding // inferred from electronic annotation	ucp2l	Dr.116774
		titin a	0000902 // cell morphogenesis // inferred from mutant phenotype /// 0006468 // protein amino acid phosphorylation // inferred from electronic annotation /// 0032313 // regulation of Rab GTPase activity // inferred from electronic annotation /// 0035023 // regulation of Rho protein signal transduction // inferred from electronic annotation /// 0045214 // sarcomere organization // inferred from mut…	0005622 // intracellular // inferred from electronic annotation	0004672 // protein kinase activity // inferred from electronic annotation /// 0004713 // protein tyrosine kinase activity // inferred from electronic annotation /// 0005089 // Rho guanyl-nucleotide exchange factor activity // inferred from electronic annotation /// 0005097 // Rab GTPase activator activity // inferred from electronic annotation /// 0005524 // ATP binding // inferred from electroni…	ttna	Dr.105360
		titin a	0000902 // cell morphogenesis // inferred from mutant phenotype /// 0006468 // protein amino acid phosphorylation // inferred from electronic annotation /// 0035023 // regulation of Rho protein signal transduction // inferred from electronic annotation /// 0045214 // sarcomere organization // inferred from mutant phenotype /// 0060047 // heart contraction // inferred from mutant phenotype	0005622 // intracellular // inferred from electronic annotation	0004672 // protein kinase activity // inferred from electronic annotation /// 0004713 // protein tyrosine kinase activity // inferred from electronic annotation /// 0005089 // Rho guanyl-nucleotide exchange factor activity // inferred from electronic annotation /// 0005524 // ATP binding // inferred from electronic annotation /// 0008307 // structural constituent of muscle // inferred from mutant…	ttna	Dr.105360
		ATPase, Ca++ transporting, cardiac muscle, fast twitch 1 like	0006754 // ATP biosynthetic process // inferred from electronic annotation /// 0006812 // cation transport // inferred from electronic annotation /// 0006816 // calcium ion transport // inferred from electronic annotation /// 0008152 // metabolic process // inferred from electronic annotation	0016020 // membrane // inferred from electronic annotation /// 0016021 // integral to membrane // inferred from electronic annotation	0000166 // nucleotide binding // inferred from electronic annotation /// 0003824 // catalytic activity // inferred from electronic annotation /// 0005388 // calcium-transporting ATPase activity // inferred from electronic annotation /// 0005524 // ATP binding // inferred from electronic annotation /// 0015662 // ATPase activity, coupled to transmembrane movement of ions, phosphorylative mechanism…	atp2a1l	Dr.132724
		solute carrier family 25 (mitochondrial carrier; adenine nucleotide translocator), member 4	0006810 // transport // inferred from electronic annotation	0005743 // mitochondrial inner membrane // inferred from electronic annotation /// 0016020 // membrane // inferred from electronic annotation /// 0016021 // integral to membrane // inferred from electronic annotation	0005215 // transporter activity // inferred from electronic annotation /// 0005488 // binding // inferred from electronic annotation	slc25a4	Dr.75854
		hydroxyacyl-Coenzyme A dehydrogenase/3-ketoacyl-Coenzyme A thiolase/enoyl-Coenzyme A hydratase, alpha subunit	0006631 // fatty acid metabolic process // inferred from electronic annotation /// 0006635 // fatty acid beta-oxidation // inferred from electronic annotation /// 0008152 // metabolic process // inferred from electronic annotation /// 0009617 // response to bacterium // inferred from direct assay /// 0055114 // oxidation reduction // inferred from electronic annotation	0005739 // mitochondrion // inferred from electronic annotation /// 0016507 // fatty acid beta-oxidation multienzyme complex // inferred from electronic annotation	0003824 // catalytic activity // inferred from electronic annotation /// 0003857 // 3-hydroxyacyl-CoA dehydrogenase activity // inferred from electronic annotation /// 0004300 // enoyl-CoA hydratase activity // inferred from electronic annotation /// 0005488 // binding // inferred from electronic annotation /// 0016491 // oxidoreductase activity // inferred from electronic annotation /// 0050662 …	hadha	Dr.765
		ATPase, Ca++ transporting, cardiac muscle, fast twitch 1	0006200 // ATP catabolic process // inferred from sequence or structural similarity /// 0006754 // ATP biosynthetic process // inferred from electronic annotation /// 0006812 // cation transport // inferred from electronic annotation /// 0006816 // calcium ion transport // inferred from electronic annotation /// 0006816 // calcium ion transport // inferred from sequence or structural similarity /…	0005783 // endoplasmic reticulum // inferred from sequence or structural similarity /// 0005789 // endoplasmic reticulum membrane // inferred from sequence or structural similarity /// 0005793 // ER-Golgi intermediate compartment // inferred from sequence or structural similarity /// 0016020 // membrane // inferred from electronic annotation /// 0016020 // membrane // inferred from sequence or st…	0000166 // nucleotide binding // inferred from electronic annotation /// 0003824 // catalytic activity // inferred from electronic annotation /// 0005388 // calcium-transporting ATPase activity // inferred from electronic annotation /// 0005388 // calcium-transporting ATPase activity // inferred from sequence or structural similarity /// 0005509 // calcium ion binding // inferred from sequence or…	atp2a1	Dr.29167
		zgc:92851	0006350 // transcription // inferred from electronic annotation /// 0006355 // regulation of transcription, DNA-dependent // inferred from electronic annotation /// 0045449 // regulation of transcription // inferred from electronic annotation	0005634 // nucleus // inferred from electronic annotation	0003677 // DNA binding // inferred from electronic annotation /// 0003700 // transcription factor activity // inferred from electronic annotation /// 0043565 // sequence-specific DNA binding // inferred from electronic annotation /// 0046983 // protein dimerization activity // inferred from electronic annotation	zgc:92851	Dr.10032
		solute carrier family 25 (mitochondrial carrier, Aralar), member 12	0006810 // transport // inferred from electronic annotation	0005743 // mitochondrial inner membrane // inferred from electronic annotation /// 0016020 // membrane // inferred from electronic annotation /// 0016021 // integral to membrane // inferred from electronic annotation	0005215 // transporter activity // inferred from electronic annotation /// 0005488 // binding // inferred from electronic annotation /// 0005509 // calcium ion binding // inferred from electronic annotation	slc25a12	Dr.76801
		si:dkey-218l8.1	0045449 // regulation of transcription // inferred from electronic annotation	0005634 // nucleus // inferred from electronic annotation	0030528 // transcription regulator activity // inferred from electronic annotation	si:dkey-218l8.1	Dr.78925
		carnitine palmitoyltransferase II	0006629 // lipid metabolic process // inferred from electronic annotation /// 0006631 // fatty acid metabolic process // inferred from electronic annotation /// 0006810 // transport // inferred from electronic annotation	0005739 // mitochondrion // inferred from electronic annotation /// 0005743 // mitochondrial inner membrane // inferred from electronic annotation /// 0016020 // membrane // inferred from electronic annotation	0004095 // carnitine O-palmitoyltransferase activity // inferred from electronic annotation /// 0008415 // acyltransferase activity // inferred from electronic annotation /// 0016740 // transferase activity // inferred from electronic annotation	cpt2	Dr.148851
		v-fos FBJ murine osteosarcoma viral oncogene homolog	0006355 // regulation of transcription, DNA-dependent // inferred from electronic annotation /// 0045449 // regulation of transcription // inferred from electronic annotation	0005634 // nucleus // inferred from electronic annotation	0003677 // DNA binding // inferred from electronic annotation /// 0003690 // double-stranded DNA binding // inferred from direct assay /// 0003700 // transcription factor activity // inferred from electronic annotation /// 0043565 // sequence-specific DNA binding // inferred from electronic annotation /// 0046983 // protein dimerization activity // inferred from electronic annotation	fos	Dr.12986
		v-fos FBJ murine osteosarcoma viral oncogene homolog	0006355 // regulation of transcription, DNA-dependent // inferred from electronic annotation /// 0045449 // regulation of transcription // inferred from electronic annotation	0005634 // nucleus // inferred from electronic annotation	0003677 // DNA binding // inferred from electronic annotation /// 0003690 // double-stranded DNA binding // inferred from direct assay /// 0003700 // transcription factor activity // inferred from electronic annotation /// 0043565 // sequence-specific DNA binding // inferred from electronic annotation /// 0046983 // protein dimerization activity // inferred from electronic annotation	fos	Dr.12986
		synaptotagmin I	0006810 // transport // inferred from electronic annotation	0008021 // synaptic vesicle // inferred from electronic annotation /// 0016020 // membrane // inferred from electronic annotation	0005215 // transporter activity // inferred from electronic annotation	syt1	Dr.81046
		zgc:154131		0016020 // membrane // inferred from electronic annotation /// 0016021 // integral to membrane // inferred from electronic annotation		zgc:154131	Dr.74495
		nuclear receptor subfamily 4, group A, member 1	0006350 // transcription // inferred from electronic annotation /// 0006355 // regulation of transcription, DNA-dependent // inferred from electronic annotation	0005634 // nucleus // inferred from electronic annotation	0003677 // DNA binding // inferred from electronic annotation /// 0003700 // transcription factor activity // inferred from electronic annotation /// 0003707 // steroid hormone receptor activity // inferred from electronic annotation /// 0004872 // receptor activity // inferred from electronic annotation /// 0004879 // ligand-dependent nuclear receptor activity // inferred from electronic annotat…	nr4a1	Dr.9243
		v-Ki-ras2 Kirsten rat sarcoma viral oncogene homolog	0007264 // small GTPase mediated signal transduction // inferred from electronic annotation /// 0030097 // hemopoiesis // inferred from mutant phenotype	0005622 // intracellular // inferred from electronic annotation	0000166 // nucleotide binding // inferred from electronic annotation /// 0005525 // GTP binding // inferred from electronic annotation	kras	Dr.20193
		zgc:85969	0006355 // regulation of transcription, DNA-dependent // inferred from electronic annotation	0005634 // nucleus // inferred from electronic annotation	0003677 // DNA binding // inferred from electronic annotation /// 0003700 // transcription factor activity // inferred from electronic annotation /// 0043565 // sequence-specific DNA binding // inferred from electronic annotation	zgc:85969	Dr.82660
		ventricular myosin heavy chain /// zgc:152732	0006941 // striated muscle contraction // inferred from electronic annotation /// 0035050 // embryonic heart tube development // inferred from expression pattern /// 0055005 // ventricular cardiac myofibril development // inferred from mutant phenotype	0005863 // striated muscle thick filament // inferred from electronic annotation /// 0016459 // myosin complex // inferred from electronic annotation	0000166 // nucleotide binding // inferred from electronic annotation /// 0003774 // motor activity // inferred from electronic annotation /// 0003779 // actin binding // inferred from electronic annotation /// 0005524 // ATP binding // inferred from electronic annotation	vmhc /// zgc:152732	Dr.133581
		regulatory factor X, 2 (influences HLA class II expression)	0006355 // regulation of transcription, DNA-dependent // inferred from electronic annotation /// 0045449 // regulation of transcription // inferred from electronic annotation	0005634 // nucleus // inferred from electronic annotation	0003677 // DNA binding // inferred from electronic annotation /// 0030528 // transcription regulator activity // inferred from electronic annotation	rfx2	Dr.78697
		Synaptotagmin I	0006810 // transport // inferred from electronic annotation	0008021 // synaptic vesicle // inferred from electronic annotation /// 0016020 // membrane // inferred from electronic annotation	0005215 // transporter activity // inferred from electronic annotation	syt1	Dr.81046
		v-fos FBJ murine osteosarcoma viral oncogene homolog	0006355 // regulation of transcription, DNA-dependent // inferred from electronic annotation /// 0045449 // regulation of transcription // inferred from electronic annotation	0005634 // nucleus // inferred from electronic annotation	0003677 // DNA binding // inferred from electronic annotation /// 0003690 // double-stranded DNA binding // inferred from direct assay /// 0003700 // transcription factor activity // inferred from electronic annotation /// 0043565 // sequence-specific DNA binding // inferred from electronic annotation /// 0046983 // protein dimerization activity // inferred from electronic annotation	fos	Dr.12986

## Sheet: <.02  >2 up
		Gene Title	Gene Ontology Biological Process	Gene Ontology Cellular Component	Gene Ontology Molecular Function	Gene Symbol	UniGene ID	Unigene(Avadis)
Mol	Chemoattractant
	transcription regulator activity
		distal-less homeobox gene 2a	0006355 // regulation of transcription, DNA-dependent // inferred from electronic annotation /// 0006810 // transport // inferred from electronic annotation /// 0007275 // multicellular organismal development // inferred from electronic annotation /// 0007422 // peripheral nervous system development // inferred from mutant phenotype /// 0014032 // neural crest cell development // inferred from mu…	0005634 // nucleus // inferred from electronic annotation /// 0016020 // membrane // inferred from electronic annotation /// 0016021 // integral to membrane // inferred from electronic annotation	0003677 // DNA binding // inferred from electronic annotation /// 0003700 // transcription factor activity // inferred from electronic annotation /// 0005506 // iron ion binding // inferred from electronic annotation /// 0016491 // oxidoreductase activity // inferred from electronic annotation /// 0030528 // transcription regulator activity // inferred from electronic annotation /// 0043565 // se…	dlx2a	Dr.2	Dr.2
		HNF1 homeobox b	0001889 // liver development // inferred from mutant phenotype /// 0006350 // transcription // inferred from electronic annotation /// 0006355 // regulation of transcription, DNA-dependent // inferred from electronic annotation /// 0009952 // anterior/posterior pattern formation // inferred from genetic interaction /// 0009952 // anterior/posterior pattern formation // inferred from mutant phenot…	0005634 // nucleus // inferred by curator /// 0005634 // nucleus // inferred from electronic annotation	0003677 // DNA binding // inferred from electronic annotation /// 0003677 // DNA binding // inferred from sequence or structural similarity /// 0003700 // transcription factor activity // inferred from electronic annotation /// 0003700 // transcription factor activity // inferred from sequence or structural similarity /// 0016563 // transcription activator activity // inferred from electronic ann…	hnf1b	Dr.118179	Dr.118179
		atonal homolog 2b	0006350 // transcription // inferred from electronic annotation /// 0006355 // regulation of transcription, DNA-dependent // inferred from electronic annotation /// 0007275 // multicellular organismal development // inferred from electronic annotation /// 0007399 // nervous system development // inferred from electronic annotation /// 0030154 // cell differentiation // inferred from electronic an…	0005634 // nucleus // inferred from electronic annotation	0003677 // DNA binding // inferred from electronic annotation /// 0030528 // transcription regulator activity // inferred from electronic annotation	atoh2b	Dr.81125	Dr.81125
		T-cell acute lymphocytic leukemia 1	0001525 // angiogenesis // inferred from electronic annotation /// 0001525 // angiogenesis // inferred from mutant phenotype /// 0001568 // blood vessel development // inferred from mutant phenotype /// 0001570 // vasculogenesis // inferred from mutant phenotype /// 0003007 // heart morphogenesis // inferred from genetic interaction /// 0006350 // transcription // inferred from electronic annotat…	0005634 // nucleus // inferred by curator /// 0005634 // nucleus // inferred from electronic annotation	0003677 // DNA binding // inferred from electronic annotation /// 0003677 // DNA binding // inferred from mutant phenotype /// 0030528 // transcription regulator activity // inferred from electronic annotation	tal1	Dr.75812	Dr.75812
		homeo box D3a	0006350 // transcription // inferred from electronic annotation /// 0006355 // regulation of transcription, DNA-dependent // inferred from electronic annotation /// 0007275 // multicellular organismal development // inferred from electronic annotation /// 0045449 // regulation of transcription // inferred from electronic annotation	0005634 // nucleus // inferred from electronic annotation	0003677 // DNA binding // inferred from electronic annotation /// 0003700 // transcription factor activity // inferred from electronic annotation /// 0030528 // transcription regulator activity // inferred from electronic annotation /// 0043565 // sequence-specific DNA binding // inferred from electronic annotation	hoxd3a	Dr.126608	Dr.126608
		hypoxia-inducible factor 1, alpha subunit, like 2	0006350 // transcription // inferred from electronic annotation /// 0006355 // regulation of transcription, DNA-dependent // inferred from electronic annotation /// 0007165 // signal transduction // inferred from electronic annotation /// 0045449 // regulation of transcription // inferred from electronic annotation	0005634 // nucleus // inferred from electronic annotation	0003677 // DNA binding // inferred from electronic annotation /// 0004871 // signal transducer activity // inferred from electronic annotation /// 0030528 // transcription regulator activity // inferred from electronic annotation	hif1al2	Dr.88329	Dr.88329
	structural molecule activity
Bio	cell proliferation
	death
	reproductive process
	cellular component
	growth
		bone morphogenetic protein 2a	0040007 // growth // inferred from electronic annotation	0005576 // extracellular region // inferred from electronic annotation	0008083 // growth factor activity // inferred from electronic annotation	bmp2a	Dr.75781	Dr.75781
		chemokine (C-X-C motif) ligand 12a (stromal cell-derived factor 1)	0000902 // cell morphogenesis // inferred from genetic interaction /// 0001764 // neuron migration // inferred from mutant phenotype /// 0006955 // immune response // inferred from electronic annotation /// 0007411 // axon guidance // inferred from genetic interaction /// 0007411 // axon guidance // inferred from mutant phenotype /// 0008285 // negative regulation of cell proliferation // inferre…	0005576 // extracellular region // inferred from electronic annotation /// 0005615 // extracellular space // inferred from electronic annotation	0005125 // cytokine activity // inferred from electronic annotation /// 0008009 // chemokine activity // inferred from electronic annotation /// 0042056 // chemoattractant activity // inferred from direct assay /// 0042056 // chemoattractant activity // inferred from mutant phenotype	cxcl12a	Dr.99352	Dr.99352
		chemokine (C-X-C motif) ligand 12a (stromal cell-derived factor 1)	0000902 // cell morphogenesis // inferred from genetic interaction /// 0001764 // neuron migration // inferred from mutant phenotype /// 0006955 // immune response // inferred from electronic annotation /// 0007411 // axon guidance // inferred from genetic interaction /// 0007411 // axon guidance // inferred from mutant phenotype /// 0008285 // negative regulation of cell proliferation // inferre…	0005576 // extracellular region // inferred from electronic annotation /// 0005615 // extracellular space // inferred from electronic annotation	0005125 // cytokine activity // inferred from electronic annotation /// 0008009 // chemokine activity // inferred from electronic annotation /// 0042056 // chemoattractant activity // inferred from direct assay /// 0042056 // chemoattractant activity // inferred from mutant phenotype	cxcl12a	Dr.99352	Dr.99352
Cel	extracellular region part
		apolipoprotein Eb	0006810 // transport // inferred from electronic annotation /// 0006869 // lipid transport // inferred from electronic annotation /// 0042157 // lipoprotein metabolic process // inferred from electronic annotation	0005576 // extracellular region // inferred from electronic annotation	0008289 // lipid binding // inferred from electronic annotation	apoeb	Dr.23502	Dr.23502
		apolipoprotein A-I	0006629 // lipid metabolic process // inferred from electronic annotation /// 0006695 // cholesterol biosynthetic process // inferred from sequence or structural similarity /// 0006810 // transport // inferred from electronic annotation /// 0006869 // lipid transport // inferred from electronic annotation /// 0008202 // steroid metabolic process // inferred from electronic annotation /// 0008203 …	0005576 // extracellular region // inferred from direct assay /// 0005576 // extracellular region // inferred from electronic annotation /// 0005615 // extracellular space // inferred from sequence or structural similarity /// 0034364 // high-density lipoprotein particle // inferred from electronic annotation	0005319 // lipid transporter activity // inferred from sequence or structural similarity /// 0008035 // high-density lipoprotein binding // inferred from sequence or structural similarity /// 0008289 // lipid binding // inferred from electronic annotation /// 0017127 // cholesterol transporter activity // inferred from sequence or structural similarity	apoa1	Dr.75775	Dr.75775
		insulin-like growth factor 2a		0005576 // extracellular region // inferred from electronic annotation /// 0005576 // extracellular region // non-traceable author statement	0005179 // hormone activity // inferred from electronic annotation	igf2a	Dr.8145	Dr.8145
		selenoprotein P, plasma, 1b	0006979 // response to oxidative stress // non-traceable author statement	0005576 // extracellular region // inferred from electronic annotation /// 0005576 // extracellular region // non-traceable author statement	0008430 // selenium binding // inferred from electronic annotation	sepp1b	Dr.8516	Dr.8516
		insulin-like growth factor binding protein 1a	0001558 // regulation of cell growth // inferred from electronic annotation /// 0001666 // response to hypoxia // inferred from mutant phenotype /// 0008285 // negative regulation of cell proliferation // inferred from direct assay	0005576 // extracellular region // inferred from electronic annotation	0005520 // insulin-like growth factor binding // inferred from electronic annotation /// 0031994 // insulin-like growth factor I binding // inferred from direct assay /// 0031995 // insulin-like growth factor II binding // inferred from direct assay	igfbp1a	Dr.76315	Dr.76315
		insulin-like growth factor binding protein 1a	0001558 // regulation of cell growth // inferred from electronic annotation /// 0001666 // response to hypoxia // inferred from mutant phenotype /// 0008285 // negative regulation of cell proliferation // inferred from direct assay	0005576 // extracellular region // inferred from electronic annotation	0005520 // insulin-like growth factor binding // inferred from electronic annotation /// 0031994 // insulin-like growth factor I binding // inferred from direct assay /// 0031995 // insulin-like growth factor II binding // inferred from direct assay	igfbp1a	Dr.76315	Dr.76315
		bone morphogenetic protein 2a	0040007 // growth // inferred from electronic annotation	0005576 // extracellular region // inferred from electronic annotation	0008083 // growth factor activity // inferred from electronic annotation	bmp2a	Dr.75781	Dr.75781
		chemokine (C-X-C motif) ligand 12a (stromal cell-derived factor 1)	0000902 // cell morphogenesis // inferred from genetic interaction /// 0001764 // neuron migration // inferred from mutant phenotype /// 0006955 // immune response // inferred from electronic annotation /// 0007411 // axon guidance // inferred from genetic interaction /// 0007411 // axon guidance // inferred from mutant phenotype /// 0008285 // negative regulation of cell proliferation // inferre…	0005576 // extracellular region // inferred from electronic annotation /// 0005615 // extracellular space // inferred from electronic annotation	0005125 // cytokine activity // inferred from electronic annotation /// 0008009 // chemokine activity // inferred from electronic annotation /// 0042056 // chemoattractant activity // inferred from direct assay /// 0042056 // chemoattractant activity // inferred from mutant phenotype	cxcl12a	Dr.99352	Dr.99352
		chemokine (C-X-C motif) ligand 12a (stromal cell-derived factor 1)	0000902 // cell morphogenesis // inferred from genetic interaction /// 0001764 // neuron migration // inferred from mutant phenotype /// 0006955 // immune response // inferred from electronic annotation /// 0007411 // axon guidance // inferred from genetic interaction /// 0007411 // axon guidance // inferred from mutant phenotype /// 0008285 // negative regulation of cell proliferation // inferre…	0005576 // extracellular region // inferred from electronic annotation /// 0005615 // extracellular space // inferred from electronic annotation	0005125 // cytokine activity // inferred from electronic annotation /// 0008009 // chemokine activity // inferred from electronic annotation /// 0042056 // chemoattractant activity // inferred from direct assay /// 0042056 // chemoattractant activity // inferred from mutant phenotype	cxcl12a	Dr.99352	Dr.99352
		si:dkey-46g23.3 /// zgc:171446		0005576 // extracellular region // inferred from electronic annotation /// 0005615 // extracellular space // inferred from electronic annotation	0004866 // endopeptidase inhibitor activity // inferred from electronic annotation /// 0005515 // protein binding // inferred from electronic annotation	si:dkey-46g23.3 /// zgc:171446	Dr.148501	Dr.148501
		zgc:171446		0005576 // extracellular region // inferred from electronic annotation /// 0005615 // extracellular space // inferred from electronic annotation	0004866 // endopeptidase inhibitor activity // inferred from electronic annotation /// 0005515 // protein binding // inferred from electronic annotation	zgc:171446	Dr.148501	Dr.148501
		zgc:63792	0005975 // carbohydrate metabolic process // inferred from electronic annotation /// 0006030 // chitin metabolic process // inferred from electronic annotation /// 0006032 // chitin catabolic process // inferred from electronic annotation	0005576 // extracellular region // inferred from electronic annotation	0003824 // catalytic activity // inferred from electronic annotation /// 0004553 // hydrolase activity, hydrolyzing O-glycosyl compounds // inferred from electronic annotation /// 0004568 // chitinase activity // inferred from electronic annotation /// 0008061 // chitin binding // inferred from electronic annotation /// 0043169 // cation binding // inferred from electronic annotation	zgc:63792	Dr.75976	Dr.75976
		zgc:165518		0005576 // extracellular region // inferred from electronic annotation /// 0005615 // extracellular space // inferred from electronic annotation	0005515 // protein binding // inferred from electronic annotation /// 0031177 // phosphopantetheine binding // inferred from electronic annotation	zgc:165518	Dr.105095	Dr.105095
		hypothetical LOC562067 /// similar to Alpha-2-macroglobulin precursor (Alpha-2-M)		0005576 // extracellular region // inferred from electronic annotation /// 0005615 // extracellular space // inferred from electronic annotation	0005515 // protein binding // inferred from electronic annotation	LOC562067 /// LOC793100	Dr.47598	Dr.47598
		si:dkey-76b14.4		0005615 // extracellular space // inferred from electronic annotation	0004866 // endopeptidase inhibitor activity // inferred from electronic annotation	si:dkey-76b14.4	Dr.77174	Dr.77174
		similar to CC chemokine SCYA103	0006955 // immune response // inferred from electronic annotation	0005576 // extracellular region // inferred from electronic annotation /// 0005615 // extracellular space // inferred from electronic annotation	0005125 // cytokine activity // inferred from electronic annotation /// 0008009 // chemokine activity // inferred from electronic annotation	LOC795788	Dr.81010	Dr.81010
		complement component c3b /// complement component c3c	0042221 // response to chemical stimulus // inferred from direct assay	0005576 // extracellular region // inferred from electronic annotation /// 0005615 // extracellular space // inferred from electronic annotation	0004866 // endopeptidase inhibitor activity // inferred from electronic annotation /// 0005515 // protein binding // inferred from electronic annotation	c3b /// c3c	Dr.88584	Dr.88584
		alpha-2 macroglobulin-like protein /// similar to LOC567732 protein /// similar to LOC567732 protein /// similar to LOC567732 protein /// hypothetical protein LOC100006972 /// similar to LOC567732 protein /// sb:cb37 /// wu:fb68b01	0001889 // liver development // inferred from mutant phenotype	0005576 // extracellular region // inferred from electronic annotation /// 0005615 // extracellular space // inferred from electronic annotation	0004866 // endopeptidase inhibitor activity // inferred from electronic annotation /// 0005515 // protein binding // inferred from electronic annotation	a2ml /// LOC100003785 /// LOC100006782 /// LOC100006895 /// LOC100006972 /// LOC569025 /// sb:cb37 /// wu:fb68b01	Dr.81980	Dr.81980
		hypothetical protein LOC100006972	0001889 // liver development // inferred from mutant phenotype	0005576 // extracellular region // inferred from electronic annotation /// 0005615 // extracellular space // inferred from electronic annotation	0004866 // endopeptidase inhibitor activity // inferred from electronic annotation /// 0005515 // protein binding // inferred from electronic annotation	LOC100006972	Dr.142327	Dr.142327
		similar to LOC567732 protein	0001889 // liver development // inferred from mutant phenotype	0005576 // extracellular region // inferred from electronic annotation /// 0005615 // extracellular space // inferred from electronic annotation	0004866 // endopeptidase inhibitor activity // inferred from electronic annotation /// 0005515 // protein binding // inferred from electronic annotation	LOC100006895
		similar to complement C4-2		0005576 // extracellular region // inferred from electronic annotation /// 0005615 // extracellular space // inferred from electronic annotation	0004866 // endopeptidase inhibitor activity // inferred from electronic annotation /// 0005515 // protein binding // inferred from electronic annotation	LOC794635	Dr.118480	Dr.118480
		zgc:153939		0005576 // extracellular region // inferred from electronic annotation	0008083 // growth factor activity // inferred from electronic annotation	zgc:153939	Dr.108510	Dr.108510
	synapse
	synapse part

## Sheet: <.05  >1.5 down
		Gene Title	Gene Ontology Biological Process	Gene Ontology Cellular Component	Gene Ontology Molecular Function	Gene Symbol	UniGene ID	Unigene(Avadis)
Mol	antioxidant activity
		superoxide dismutase 2, mitochondrial	0006801 // superoxide metabolic process // inferred from electronic annotation /// 0046686 // response to cadmium ion // inferred from direct assay /// 0051597 // response to methylmercury // inferred from direct assay /// 0055114 // oxidation reduction // inferred from electronic annotation		0004784 // superoxide dismutase activity // inferred from electronic annotation /// 0016491 // oxidoreductase activity // inferred from electronic annotation /// 0046872 // metal ion binding // inferred from electronic annotation	sod2	Dr.6314	Dr.6314
	electron carrier
		acyl-Coenzyme A dehydrogenase, long chain	0008152 // metabolic process // inferred from electronic annotation /// 0055114 // oxidation reduction // inferred from electronic annotation		0003995 // acyl-CoA dehydrogenase activity // inferred from electronic annotation /// 0009055 // electron carrier activity // inferred from electronic annotation /// 0016491 // oxidoreductase activity // inferred from electronic annotation /// 0016627 // oxidoreductase activity, acting on the CH-CH group of donors // inferred from electronic annotation /// 0050660 // FAD binding // inferred from …	acadl	Dr.76592	Dr.76592
		succinate dehydrogenase complex, subunit A, flavoprotein (Fp)	0006099 // tricarboxylic acid cycle // inferred from electronic annotation /// 0006810 // transport // inferred from electronic annotation /// 0022900 // electron transport chain // inferred from electronic annotation /// 0055114 // oxidation reduction // inferred from electronic annotation	0005739 // mitochondrion // inferred from electronic annotation /// 0005743 // mitochondrial inner membrane // inferred from electronic annotation /// 0016020 // membrane // inferred from electronic annotation	0008177 // succinate dehydrogenase (ubiquinone) activity // inferred from electronic annotation /// 0009055 // electron carrier activity // inferred from electronic annotation /// 0016491 // oxidoreductase activity // inferred from electronic annotation /// 0016627 // oxidoreductase activity, acting on the CH-CH group of donors // inferred from electronic annotation /// 0050660 // FAD binding // …	sdha	Dr.105233	Dr.105233
		electron-transfer-flavoprotein, alpha polypeptide			0009055 // electron carrier activity // inferred from electronic annotation /// 0050660 // FAD binding // inferred from electronic annotation	etfa	Dr.86220	Dr.86220
		NADH dehydrogenase (ubiquinone) Fe-S protein 2	0055114 // oxidation reduction // inferred from electronic annotation		0009055 // electron carrier activity // inferred from electronic annotation /// 0016491 // oxidoreductase activity // inferred from electronic annotation /// 0016651 // oxidoreductase activity, acting on NADH or NADPH // inferred from electronic annotation /// 0048038 // quinone binding // inferred from electronic annotation /// 0051287 // NAD or NADH binding // inferred from electronic annotation	ndufs2	Dr.78170	Dr.78170
		spermine oxidase			0009055 // electron carrier activity // inferred from electronic annotation /// 0016491 // oxidoreductase activity // inferred from electronic annotation	smox	Dr.132454	Dr.132454
		NADH dehydrogenase (ubiquinone) Fe-S protein 1	0042773 // ATP synthesis coupled electron transport // inferred from electronic annotation /// 0055114 // oxidation reduction // inferred from electronic annotation	0016020 // membrane // inferred from electronic annotation	0005506 // iron ion binding // inferred from electronic annotation /// 0008137 // NADH dehydrogenase (ubiquinone) activity // inferred from electronic annotation /// 0009055 // electron carrier activity // inferred from electronic annotation /// 0016491 // oxidoreductase activity // inferred from electronic annotation /// 0016651 // oxidoreductase activity, acting on NADH or NADPH // inferred fro…	ndufs1	Dr.76053	Dr.76053
		cytochrome c-1			0005506 // iron ion binding // inferred from electronic annotation /// 0009055 // electron carrier activity // inferred from electronic annotation /// 0020037 // heme binding // inferred from electronic annotation	cyc1	Dr.76173	Dr.76173
		zgc:86706	0006810 // transport // inferred from electronic annotation /// 0022900 // electron transport chain // inferred from electronic annotation	0005739 // mitochondrion // inferred from electronic annotation /// 0005759 // mitochondrial matrix // inferred from electronic annotation /// 0070469 // respiratory chain // inferred from electronic annotation	0005506 // iron ion binding // inferred from electronic annotation /// 0009055 // electron carrier activity // inferred from electronic annotation /// 0020037 // heme binding // inferred from electronic annotation /// 0046872 // metal ion binding // inferred from electronic annotation	zgc:86706	Dr.76432	Dr.76432
		cytochrome c oxidase, subunit VIIa 2		0005746 // mitochondrial respiratory chain // inferred from electronic annotation	0004129 // cytochrome-c oxidase activity // inferred from electronic annotation /// 0009055 // electron carrier activity // inferred from electronic annotation	cox7a2	Dr.32352	Dr.32352
		acyl-Coenzyme A dehydrogenase, very long chain	0008152 // metabolic process // inferred from electronic annotation /// 0055114 // oxidation reduction // inferred from electronic annotation		0003995 // acyl-CoA dehydrogenase activity // inferred from electronic annotation /// 0009055 // electron carrier activity // inferred from electronic annotation /// 0016491 // oxidoreductase activity // inferred from electronic annotation /// 0016627 // oxidoreductase activity, acting on the CH-CH group of donors // inferred from electronic annotation /// 0050660 // FAD binding // inferred from …	acadvl	Dr.115720	Dr.115720
		nicotinamide nucleotide transhydrogenase	0008152 // metabolic process // inferred from electronic annotation /// 0015992 // proton transport // inferred from electronic annotation /// 0055114 // oxidation reduction // inferred from electronic annotation		0003824 // catalytic activity // inferred from electronic annotation /// 0005488 // binding // inferred from electronic annotation /// 0008746 // NAD(P) transhydrogenase activity // inferred from electronic annotation /// 0008750 // NAD(P)+ transhydrogenase (AB-specific) activity // inferred from electronic annotation /// 0009055 // electron carrier activity // inferred from electronic annotation…	nnt	Dr.17927	Dr.17927
		NADH dehydrogenase (ubiquinone) Fe-S protein 8, (NADH-coenzyme Q reductase)	0055114 // oxidation reduction // inferred from electronic annotation		0005506 // iron ion binding // inferred from electronic annotation /// 0009055 // electron carrier activity // inferred from electronic annotation /// 0016491 // oxidoreductase activity // inferred from electronic annotation /// 0016651 // oxidoreductase activity, acting on NADH or NADPH // inferred from electronic annotation /// 0046872 // metal ion binding // inferred from electronic annotation…	ndufs8	Dr.76813	Dr.76813
		zgc:85777	0008152 // metabolic process // inferred from electronic annotation /// 0055114 // oxidation reduction // inferred from electronic annotation		0003995 // acyl-CoA dehydrogenase activity // inferred from electronic annotation /// 0009055 // electron carrier activity // inferred from electronic annotation /// 0016491 // oxidoreductase activity // inferred from electronic annotation /// 0016627 // oxidoreductase activity, acting on the CH-CH group of donors // inferred from electronic annotation /// 0050660 // FAD binding // inferred from …	zgc:85777	Dr.6416	Dr.6416
		retinol saturase (all-trans-retinol 13,14-reductase)	0055114 // oxidation reduction // inferred from electronic annotation	0016020 // membrane // inferred from electronic annotation	0009055 // electron carrier activity // inferred from electronic annotation /// 0016491 // oxidoreductase activity // inferred from electronic annotation /// 0051786 // all-trans-retinol 13,14-reductase activity // inferred from direct assay /// 0051786 // all-trans-retinol 13,14-reductase activity // inferred from electronic annotation	retsat	Dr.80063	Dr.80063
		acyl-Coenzyme A dehydrogenase, C-2 to C-3 short chain	0008152 // metabolic process // inferred from electronic annotation /// 0055114 // oxidation reduction // inferred from electronic annotation		0003995 // acyl-CoA dehydrogenase activity // inferred from electronic annotation /// 0009055 // electron carrier activity // inferred from electronic annotation /// 0016491 // oxidoreductase activity // inferred from electronic annotation /// 0016627 // oxidoreductase activity, acting on the CH-CH group of donors // inferred from electronic annotation /// 0050660 // FAD binding // inferred from …	acads	Dr.21501	Dr.21501
		zgc:112053		0016020 // membrane // inferred from electronic annotation	0008137 // NADH dehydrogenase (ubiquinone) activity // inferred from electronic annotation /// 0009055 // electron carrier activity // inferred from electronic annotation	zgc:112053	Dr.114692	Dr.114692
		programmed cell death 8 (apoptosis-inducing factor)	0045454 // cell redox homeostasis // inferred from electronic annotation /// 0055114 // oxidation reduction // inferred from electronic annotation	0005737 // cytoplasm // inferred from electronic annotation	0009055 // electron carrier activity // inferred from electronic annotation /// 0016491 // oxidoreductase activity // inferred from electronic annotation /// 0050660 // FAD binding // inferred from electronic annotation	pdcd8	Dr.7667	Dr.7667
		nicotinamide nucleotide transhydrogenase	0008152 // metabolic process // inferred from electronic annotation /// 0015992 // proton transport // inferred from electronic annotation /// 0055114 // oxidation reduction // inferred from electronic annotation		0003824 // catalytic activity // inferred from electronic annotation /// 0005488 // binding // inferred from electronic annotation /// 0008746 // NAD(P) transhydrogenase activity // inferred from electronic annotation /// 0008750 // NAD(P)+ transhydrogenase (AB-specific) activity // inferred from electronic annotation /// 0009055 // electron carrier activity // inferred from electronic annotation…	nnt	Dr.17927	Dr.17927
		zgc:73198			0009055 // electron carrier activity // inferred from electronic annotation /// 0016491 // oxidoreductase activity // inferred from electronic annotation /// 0051287 // NAD or NADH binding // inferred from electronic annotation	zgc:73198	Dr.76085	Dr.76085
	molecular transducer activity
		acyl-Coenzyme A dehydrogenase, long chain	0008152 // metabolic process // inferred from electronic annotation /// 0055114 // oxidation reduction // inferred from electronic annotation		0003995 // acyl-CoA dehydrogenase activity // inferred from electronic annotation /// 0009055 // electron carrier activity // inferred from electronic annotation /// 0016491 // oxidoreductase activity // inferred from electronic annotation /// 0016627 // oxidoreductase activity, acting on the CH-CH group of donors // inferred from electronic annotation /// 0050660 // FAD binding // inferred from …	acadl	Dr.76592	Dr.76592
		succinate dehydrogenase complex, subunit A, flavoprotein (Fp)	0006099 // tricarboxylic acid cycle // inferred from electronic annotation /// 0006810 // transport // inferred from electronic annotation /// 0022900 // electron transport chain // inferred from electronic annotation /// 0055114 // oxidation reduction // inferred from electronic annotation	0005739 // mitochondrion // inferred from electronic annotation /// 0005743 // mitochondrial inner membrane // inferred from electronic annotation /// 0016020 // membrane // inferred from electronic annotation	0008177 // succinate dehydrogenase (ubiquinone) activity // inferred from electronic annotation /// 0009055 // electron carrier activity // inferred from electronic annotation /// 0016491 // oxidoreductase activity // inferred from electronic annotation /// 0016627 // oxidoreductase activity, acting on the CH-CH group of donors // inferred from electronic annotation /// 0050660 // FAD binding // …	sdha	Dr.105233	Dr.105233
		electron-transfer-flavoprotein, alpha polypeptide			0009055 // electron carrier activity // inferred from electronic annotation /// 0050660 // FAD binding // inferred from electronic annotation	etfa	Dr.86220	Dr.86220
		NADH dehydrogenase (ubiquinone) Fe-S protein 2	0055114 // oxidation reduction // inferred from electronic annotation		0009055 // electron carrier activity // inferred from electronic annotation /// 0016491 // oxidoreductase activity // inferred from electronic annotation /// 0016651 // oxidoreductase activity, acting on NADH or NADPH // inferred from electronic annotation /// 0048038 // quinone binding // inferred from electronic annotation /// 0051287 // NAD or NADH binding // inferred from electronic annotation	ndufs2	Dr.78170	Dr.78170
		spermine oxidase			0009055 // electron carrier activity // inferred from electronic annotation /// 0016491 // oxidoreductase activity // inferred from electronic annotation	smox	Dr.132454	Dr.132454
		NADH dehydrogenase (ubiquinone) Fe-S protein 1	0042773 // ATP synthesis coupled electron transport // inferred from electronic annotation /// 0055114 // oxidation reduction // inferred from electronic annotation	0016020 // membrane // inferred from electronic annotation	0005506 // iron ion binding // inferred from electronic annotation /// 0008137 // NADH dehydrogenase (ubiquinone) activity // inferred from electronic annotation /// 0009055 // electron carrier activity // inferred from electronic annotation /// 0016491 // oxidoreductase activity // inferred from electronic annotation /// 0016651 // oxidoreductase activity, acting on NADH or NADPH // inferred fro…	ndufs1	Dr.76053	Dr.76053
		cytochrome c-1			0005506 // iron ion binding // inferred from electronic annotation /// 0009055 // electron carrier activity // inferred from electronic annotation /// 0020037 // heme binding // inferred from electronic annotation	cyc1	Dr.76173	Dr.76173
		zgc:86706	0006810 // transport // inferred from electronic annotation /// 0022900 // electron transport chain // inferred from electronic annotation	0005739 // mitochondrion // inferred from electronic annotation /// 0005759 // mitochondrial matrix // inferred from electronic annotation /// 0070469 // respiratory chain // inferred from electronic annotation	0005506 // iron ion binding // inferred from electronic annotation /// 0009055 // electron carrier activity // inferred from electronic annotation /// 0020037 // heme binding // inferred from electronic annotation /// 0046872 // metal ion binding // inferred from electronic annotation	zgc:86706	Dr.76432	Dr.76432
		cytochrome c oxidase, subunit VIIa 2		0005746 // mitochondrial respiratory chain // inferred from electronic annotation	0004129 // cytochrome-c oxidase activity // inferred from electronic annotation /// 0009055 // electron carrier activity // inferred from electronic annotation	cox7a2	Dr.32352	Dr.32352
		acyl-Coenzyme A dehydrogenase, very long chain	0008152 // metabolic process // inferred from electronic annotation /// 0055114 // oxidation reduction // inferred from electronic annotation		0003995 // acyl-CoA dehydrogenase activity // inferred from electronic annotation /// 0009055 // electron carrier activity // inferred from electronic annotation /// 0016491 // oxidoreductase activity // inferred from electronic annotation /// 0016627 // oxidoreductase activity, acting on the CH-CH group of donors // inferred from electronic annotation /// 0050660 // FAD binding // inferred from …	acadvl	Dr.115720	Dr.115720
		nicotinamide nucleotide transhydrogenase	0008152 // metabolic process // inferred from electronic annotation /// 0015992 // proton transport // inferred from electronic annotation /// 0055114 // oxidation reduction // inferred from electronic annotation		0003824 // catalytic activity // inferred from electronic annotation /// 0005488 // binding // inferred from electronic annotation /// 0008746 // NAD(P) transhydrogenase activity // inferred from electronic annotation /// 0008750 // NAD(P)+ transhydrogenase (AB-specific) activity // inferred from electronic annotation /// 0009055 // electron carrier activity // inferred from electronic annotation…	nnt	Dr.17927	Dr.17927
		NADH dehydrogenase (ubiquinone) Fe-S protein 8, (NADH-coenzyme Q reductase)	0055114 // oxidation reduction // inferred from electronic annotation		0005506 // iron ion binding // inferred from electronic annotation /// 0009055 // electron carrier activity // inferred from electronic annotation /// 0016491 // oxidoreductase activity // inferred from electronic annotation /// 0016651 // oxidoreductase activity, acting on NADH or NADPH // inferred from electronic annotation /// 0046872 // metal ion binding // inferred from electronic annotation…	ndufs8	Dr.76813	Dr.76813
		zgc:85777	0008152 // metabolic process // inferred from electronic annotation /// 0055114 // oxidation reduction // inferred from electronic annotation		0003995 // acyl-CoA dehydrogenase activity // inferred from electronic annotation /// 0009055 // electron carrier activity // inferred from electronic annotation /// 0016491 // oxidoreductase activity // inferred from electronic annotation /// 0016627 // oxidoreductase activity, acting on the CH-CH group of donors // inferred from electronic annotation /// 0050660 // FAD binding // inferred from …	zgc:85777	Dr.6416	Dr.6416
		retinol saturase (all-trans-retinol 13,14-reductase)	0055114 // oxidation reduction // inferred from electronic annotation	0016020 // membrane // inferred from electronic annotation	0009055 // electron carrier activity // inferred from electronic annotation /// 0016491 // oxidoreductase activity // inferred from electronic annotation /// 0051786 // all-trans-retinol 13,14-reductase activity // inferred from direct assay /// 0051786 // all-trans-retinol 13,14-reductase activity // inferred from electronic annotation	retsat	Dr.80063	Dr.80063
		acyl-Coenzyme A dehydrogenase, C-2 to C-3 short chain	0008152 // metabolic process // inferred from electronic annotation /// 0055114 // oxidation reduction // inferred from electronic annotation		0003995 // acyl-CoA dehydrogenase activity // inferred from electronic annotation /// 0009055 // electron carrier activity // inferred from electronic annotation /// 0016491 // oxidoreductase activity // inferred from electronic annotation /// 0016627 // oxidoreductase activity, acting on the CH-CH group of donors // inferred from electronic annotation /// 0050660 // FAD binding // inferred from …	acads	Dr.21501	Dr.21501
		zgc:112053		0016020 // membrane // inferred from electronic annotation	0008137 // NADH dehydrogenase (ubiquinone) activity // inferred from electronic annotation /// 0009055 // electron carrier activity // inferred from electronic annotation	zgc:112053	Dr.114692	Dr.114692
		programmed cell death 8 (apoptosis-inducing factor)	0045454 // cell redox homeostasis // inferred from electronic annotation /// 0055114 // oxidation reduction // inferred from electronic annotation	0005737 // cytoplasm // inferred from electronic annotation	0009055 // electron carrier activity // inferred from electronic annotation /// 0016491 // oxidoreductase activity // inferred from electronic annotation /// 0050660 // FAD binding // inferred from electronic annotation	pdcd8	Dr.7667	Dr.7667
		nicotinamide nucleotide transhydrogenase	0008152 // metabolic process // inferred from electronic annotation /// 0015992 // proton transport // inferred from electronic annotation /// 0055114 // oxidation reduction // inferred from electronic annotation		0003824 // catalytic activity // inferred from electronic annotation /// 0005488 // binding // inferred from electronic annotation /// 0008746 // NAD(P) transhydrogenase activity // inferred from electronic annotation /// 0008750 // NAD(P)+ transhydrogenase (AB-specific) activity // inferred from electronic annotation /// 0009055 // electron carrier activity // inferred from electronic annotation…	nnt	Dr.17927	Dr.17927
		zgc:73198			0009055 // electron carrier activity // inferred from electronic annotation /// 0016491 // oxidoreductase activity // inferred from electronic annotation /// 0051287 // NAD or NADH binding // inferred from electronic annotation	zgc:73198	Dr.76085	Dr.76085
Bio	death
		BCL2-associated athanogene 2	0006915 // apoptosis // inferred from electronic annotation		0005515 // protein binding // inferred from electronic annotation	bag2	Dr.117443	Dr.117443
	biological adhesion
		cadherin 11, osteoblast	0007155 // cell adhesion // inferred from electronic annotation /// 0007156 // homophilic cell adhesion // inferred from electronic annotation	0005886 // plasma membrane // inferred from electronic annotation /// 0016020 // membrane // inferred from electronic annotation /// 0016021 // integral to membrane // inferred from electronic annotation	0005509 // calcium ion binding // inferred from electronic annotation /// 0005515 // protein binding // inferred from electronic annotation	cdh11	Dr.251	Dr.251
		integrin, alpha 5 (fibronectin receptor, alpha polypeptide)	0001501 // skeletal system development // inferred from mutant phenotype /// 0001756 // somitogenesis // inferred from genetic interaction /// 0001756 // somitogenesis // inferred from mutant phenotype /// 0007155 // cell adhesion // inferred from electronic annotation /// 0007229 // integrin-mediated signaling pathway // inferred from electronic annotation	0008305 // integrin complex // inferred from electronic annotation /// 0016020 // membrane // inferred from electronic annotation /// 0016021 // integral to membrane // inferred from electronic annotation /// 0016021 // integral to membrane // non-traceable author statement	0004872 // receptor activity // inferred from electronic annotation /// 0005515 // protein binding // inferred from electronic annotation	itga5	Dr.80637	Dr.80637
	growth
		heat shock 60kD protein 1 (chaperonin)	0006457 // protein folding // inferred from electronic annotation /// 0006950 // response to stress // inferred from electronic annotation /// 0031101 // fin regeneration // inferred from mutant phenotype /// 0042246 // tissue regeneration // inferred from mutant phenotype /// 0044267 // cellular protein metabolic process // inferred from electronic annotation	0005737 // cytoplasm // inferred from electronic annotation	0000166 // nucleotide binding // inferred from electronic annotation /// 0005515 // protein binding // inferred from electronic annotation /// 0005524 // ATP binding // inferred from electronic annotation	hspd1	Dr.75320	Dr.75320
	cellular process
		heat shock protein 90-alpha 1	0006457 // protein folding // inferred from electronic annotation /// 0006950 // response to stress // inferred from electronic annotation /// 0014866 // skeletal myofibril assembly // inferred from mutant phenotype /// 0030239 // myofibril assembly // inferred from mutant phenotype /// 0030241 // muscle thick filament assembly // inferred from mutant phenotype /// 0045429 // positive regulation …	0005737 // cytoplasm // inferred from electronic annotation /// 0030018 // Z disc // inferred from direct assay	0000166 // nucleotide binding // inferred from electronic annotation /// 0005515 // protein binding // inferred from physical interaction /// 0005524 // ATP binding // inferred from electronic annotation /// 0030235 // nitric-oxide synthase regulator activity // inferred from sequence or structural similarity /// 0051082 // unfolded protein binding // inferred from electronic annotation	hsp90a.1	Dr.75834	Dr.75834
		heat shock 60kD protein 1 (chaperonin)	0006457 // protein folding // inferred from electronic annotation /// 0006950 // response to stress // inferred from electronic annotation /// 0031101 // fin regeneration // inferred from mutant phenotype /// 0042246 // tissue regeneration // inferred from mutant phenotype /// 0044267 // cellular protein metabolic process // inferred from electronic annotation	0005737 // cytoplasm // inferred from electronic annotation	0000166 // nucleotide binding // inferred from electronic annotation /// 0005515 // protein binding // inferred from electronic annotation /// 0005524 // ATP binding // inferred from electronic annotation	hspd1	Dr.75320	Dr.75320
		CCAAT/enhancer binding protein (C/EBP), beta	0006355 // regulation of transcription, DNA-dependent // inferred from electronic annotation /// 0009617 // response to bacterium // inferred from direct assay	0005634 // nucleus // inferred from electronic annotation	0003677 // DNA binding // inferred from electronic annotation /// 0003700 // transcription factor activity // inferred from electronic annotation /// 0043565 // sequence-specific DNA binding // inferred from electronic annotation /// 0046983 // protein dimerization activity // inferred from electronic annotation	cebpb	Dr.79988	Dr.79988
		ets related protein erm	0006355 // regulation of transcription, DNA-dependent // inferred from electronic annotation	0005634 // nucleus // inferred from electronic annotation	0003677 // DNA binding // inferred from electronic annotation /// 0003700 // transcription factor activity // inferred from electronic annotation /// 0043565 // sequence-specific DNA binding // inferred from direct assay /// 0043565 // sequence-specific DNA binding // inferred from electronic annotation	erm	Dr.104699	Dr.104699
		unc-45 homolog B (C. elegans)	0007519 // skeletal muscle tissue development // inferred from mutant phenotype /// 0030239 // myofibril assembly // inferred from mutant phenotype /// 0048738 // cardiac muscle tissue development // inferred from mutant phenotype	0005737 // cytoplasm // inferred from direct assay /// 0030018 // Z disc // inferred from direct assay	0005488 // binding // inferred from electronic annotation /// 0005515 // protein binding // inferred from physical interaction	unc45b	Dr.32617	Dr.32617
		hairy-related 9	0006350 // transcription // inferred from electronic annotation /// 0006355 // regulation of transcription, DNA-dependent // inferred from electronic annotation /// 0045449 // regulation of transcription // inferred from electronic annotation /// 0050768 // negative regulation of neurogenesis // inferred from mutant phenotype	0005634 // nucleus // inferred from electronic annotation	0003677 // DNA binding // inferred from electronic annotation /// 0030528 // transcription regulator activity // inferred from electronic annotation	her9	Dr.78757	Dr.78757
		protein tyrosine kinase 2.1	0006468 // protein amino acid phosphorylation // inferred from electronic annotation /// 0007172 // signal complex assembly // inferred from electronic annotation	0005856 // cytoskeleton // inferred from electronic annotation /// 0005925 // focal adhesion // inferred from electronic annotation	0000166 // nucleotide binding // inferred from electronic annotation /// 0004672 // protein kinase activity // inferred from electronic annotation /// 0004713 // protein tyrosine kinase activity // inferred from electronic annotation /// 0004871 // signal transducer activity // inferred from electronic annotation /// 0005524 // ATP binding // inferred from electronic annotation /// 0016301 // kin…	ptk2.1	Dr.692	Dr.692
		iroquois homeobox protein 3a	0006355 // regulation of transcription, DNA-dependent // inferred from electronic annotation /// 0007369 // gastrulation // inferred from mutant phenotype /// 0045449 // regulation of transcription // inferred from electronic annotation	0005634 // nucleus // inferred from electronic annotation	0003677 // DNA binding // inferred from electronic annotation /// 0003700 // transcription factor activity // inferred from electronic annotation /// 0030528 // transcription regulator activity // inferred from electronic annotation /// 0043565 // sequence-specific DNA binding // inferred from electronic annotation	irx3a	Dr.142291	Dr.142291
		FEZ family zinc finger 2	0006350 // transcription // inferred from electronic annotation /// 0006355 // regulation of transcription, DNA-dependent // inferred from electronic annotation /// 0007275 // multicellular organismal development // inferred from electronic annotation /// 0007399 // nervous system development // inferred from electronic annotation /// 0007399 // nervous system development // inferred from mutant …	0005622 // intracellular // inferred from electronic annotation /// 0005634 // nucleus // inferred from electronic annotation	0003676 // nucleic acid binding // inferred from electronic annotation /// 0003677 // DNA binding // inferred from electronic annotation /// 0008270 // zinc ion binding // inferred from electronic annotation /// 0008270 // zinc ion binding // inferred from sequence or structural similarity /// 0016564 // transcription repressor activity // inferred from mutant phenotype /// 0046872 // metal ion b…	fezf2	Dr.82591	Dr.82591
		GATA-binding protein 6	0001889 // liver development // inferred from mutant phenotype /// 0003007 // heart morphogenesis // inferred from mutant phenotype /// 0006355 // regulation of transcription, DNA-dependent // inferred from electronic annotation /// 0045941 // positive regulation of transcription // inferred from electronic annotation	0005634 // nucleus // inferred from electronic annotation	0003677 // DNA binding // inferred from electronic annotation /// 0003700 // transcription factor activity // inferred from electronic annotation /// 0008270 // zinc ion binding // inferred from electronic annotation /// 0016563 // transcription activator activity // inferred from electronic annotation /// 0030528 // transcription regulator activity // inferred from electronic annotation /// 0043…	gata6	Dr.78356	Dr.78356
		glucose phosphate isomerase b	0006094 // gluconeogenesis // inferred from electronic annotation /// 0006096 // glycolysis // inferred from electronic annotation	0005737 // cytoplasm // inferred from electronic annotation	0004347 // glucose-6-phosphate isomerase activity // inferred from electronic annotation /// 0016853 // isomerase activity // inferred from electronic annotation	gpib	Dr.17726	Dr.17726
		early growth response 1	0006350 // transcription // inferred from electronic annotation /// 0006355 // regulation of transcription, DNA-dependent // inferred from electronic annotation /// 0043010 // camera-type eye development // inferred from mutant phenotype	0005622 // intracellular // inferred from electronic annotation /// 0005634 // nucleus // inferred from electronic annotation	0003676 // nucleic acid binding // inferred from electronic annotation /// 0003677 // DNA binding // inferred from electronic annotation /// 0008270 // zinc ion binding // inferred from electronic annotation /// 0046872 // metal ion binding // inferred from electronic annotation	egr1	Dr.144146	Dr.144146
		dual specificity phosphatase 1	0006470 // protein amino acid dephosphorylation // inferred from electronic annotation /// 0016311 // dephosphorylation // inferred from electronic annotation		0004725 // protein tyrosine phosphatase activity // inferred from electronic annotation /// 0008138 // protein tyrosine/serine/threonine phosphatase activity // inferred from electronic annotation /// 0016787 // hydrolase activity // inferred from electronic annotation /// 0016791 // phosphatase activity // inferred from electronic annotation /// 0017017 // MAP kinase tyrosine/serine/threonine ph…	dusp1	Dr.2413	Dr.2413
		succinate dehydrogenase complex, subunit A, flavoprotein (Fp)	0006099 // tricarboxylic acid cycle // inferred from electronic annotation /// 0006810 // transport // inferred from electronic annotation /// 0022900 // electron transport chain // inferred from electronic annotation /// 0055114 // oxidation reduction // inferred from electronic annotation	0005739 // mitochondrion // inferred from electronic annotation /// 0005743 // mitochondrial inner membrane // inferred from electronic annotation /// 0016020 // membrane // inferred from electronic annotation	0008177 // succinate dehydrogenase (ubiquinone) activity // inferred from electronic annotation /// 0009055 // electron carrier activity // inferred from electronic annotation /// 0016491 // oxidoreductase activity // inferred from electronic annotation /// 0016627 // oxidoreductase activity, acting on the CH-CH group of donors // inferred from electronic annotation /// 0050660 // FAD binding // …	sdha	Dr.105233	Dr.105233
		glutamic-oxaloacetic transaminase 2b, mitochondrial (aspartate aminotransferase 2)	0006520 // amino acid metabolic process // inferred from electronic annotation /// 0009058 // biosynthetic process // inferred from electronic annotation		0003824 // catalytic activity // inferred from electronic annotation /// 0004069 // L-aspartate:2-oxoglutarate aminotransferase activity // inferred from electronic annotation /// 0008483 // transaminase activity // inferred from electronic annotation /// 0016740 // transferase activity // inferred from electronic annotation /// 0016769 // transferase activity, transferring nitrogenous groups // …	got2b	Dr.78147	Dr.78147
		dihydrolipoamide S-succinyltransferase	0006099 // tricarboxylic acid cycle // inferred from electronic annotation /// 0008152 // metabolic process // inferred from electronic annotation	0045252 // oxoglutarate dehydrogenase complex // inferred from electronic annotation	0004149 // dihydrolipoyllysine-residue succinyltransferase activity // inferred from electronic annotation /// 0008415 // acyltransferase activity // inferred from electronic annotation /// 0016740 // transferase activity // inferred from electronic annotation /// 0031405 // lipoic acid binding // inferred from electronic annotation	dlst	Dr.78638	Dr.78638
		pyruvate dehydrogenase kinase, isoenzyme 2	0007165 // signal transduction // inferred from electronic annotation /// 0018106 // peptidyl-histidine phosphorylation // inferred from electronic annotation		0000155 // two-component sensor activity // inferred from electronic annotation /// 0004673 // protein histidine kinase activity // inferred from electronic annotation /// 0005524 // ATP binding // inferred from electronic annotation /// 0016301 // kinase activity // inferred from electronic annotation	pdk2	Dr.9528	Dr.9528
		malate dehydrogenase 1b, NAD (soluble)	0005975 // carbohydrate metabolic process // inferred from electronic annotation /// 0006096 // glycolysis // inferred from electronic annotation /// 0006099 // tricarboxylic acid cycle // inferred from electronic annotation /// 0006108 // malate metabolic process // inferred from electronic annotation /// 0008152 // metabolic process // inferred from electronic annotation /// 0044262 // cellular…		0003824 // catalytic activity // inferred from electronic annotation /// 0005488 // binding // inferred from electronic annotation /// 0016491 // oxidoreductase activity // inferred from electronic annotation /// 0016615 // malate dehydrogenase activity // inferred from electronic annotation /// 0016616 // oxidoreductase activity, acting on the CH-OH group of donors, NAD or NADP as acceptor // in…	mdh1b	Dr.9860	Dr.9860
		jun B proto-oncogene	0006355 // regulation of transcription, DNA-dependent // inferred from electronic annotation /// 0045449 // regulation of transcription // inferred from electronic annotation	0005634 // nucleus // inferred from electronic annotation	0003677 // DNA binding // inferred from electronic annotation /// 0003700 // transcription factor activity // inferred from electronic annotation /// 0043565 // sequence-specific DNA binding // inferred from electronic annotation /// 0046983 // protein dimerization activity // inferred from electronic annotation	junb	Dr.10326	Dr.10326
		suppressor of cytokine signaling 3a	0007242 // intracellular signaling cascade // inferred from electronic annotation /// 0019941 // modification-dependent protein catabolic process // inferred from electronic annotation		0005515 // protein binding // inferred from electronic annotation	socs3a	Dr.6431	Dr.6431
		zgc:56085			0003824 // catalytic activity // inferred from electronic annotation /// 0016301 // kinase activity // inferred from electronic annotation /// 0016740 // transferase activity // inferred from electronic annotation /// 0016772 // transferase activity, transferring phosphorus-containing groups // inferred from electronic annotation	zgc:56085	Dr.11252	Dr.11252
		phosphoglycolate phosphatase	0008152 // metabolic process // inferred from electronic annotation		0003824 // catalytic activity // inferred from electronic annotation /// 0016787 // hydrolase activity // inferred from electronic annotation /// 0016791 // phosphatase activity // inferred from electronic annotation	pgp	Dr.108477	Dr.108477
		mutS homolog 2 (E. coli)	0006298 // mismatch repair // inferred from electronic annotation /// 0006298 // mismatch repair // inferred from sequence or structural similarity /// 0043570 // maintenance of DNA repeat elements // inferred from mutant phenotype	0032301 // MutSalpha complex // inferred from electronic annotation /// 0032302 // MutSbeta complex // inferred from electronic annotation	0003677 // DNA binding // inferred from electronic annotation /// 0005524 // ATP binding // inferred from electronic annotation /// 0030983 // mismatched DNA binding // inferred from electronic annotation /// 0032137 // guanine/thymine mispair binding // inferred from direct assay /// 0032137 // guanine/thymine mispair binding // inferred from genetic interaction	msh2	Dr.105564	Dr.105564
		RIO kinase 2 (yeast)	0006468 // protein amino acid phosphorylation // inferred from electronic annotation		0003824 // catalytic activity // inferred from electronic annotation /// 0004674 // protein serine/threonine kinase activity // inferred from electronic annotation /// 0005524 // ATP binding // inferred from electronic annotation /// 0016301 // kinase activity // inferred from electronic annotation	riok2	Dr.89726	Dr.89726
		creatine kinase, muscle b			0003824 // catalytic activity // inferred from electronic annotation /// 0016301 // kinase activity // inferred from electronic annotation /// 0016740 // transferase activity // inferred from electronic annotation /// 0016772 // transferase activity, transferring phosphorus-containing groups // inferred from electronic annotation	ckmb	Dr.148419	Dr.148419
		heat shock protein 9	0006457 // protein folding // inferred from electronic annotation /// 0006950 // response to stress // inferred from electronic annotation /// 0030097 // hemopoiesis // inferred from mutant phenotype	0005759 // mitochondrial matrix // non-traceable author statement	0000166 // nucleotide binding // inferred from electronic annotation /// 0005524 // ATP binding // inferred from electronic annotation /// 0005524 // ATP binding // non-traceable author statement /// 0016887 // ATPase activity // non-traceable author statement /// 0051082 // unfolded protein binding // inferred from electronic annotation	hspa9	Dr.76128	Dr.76128
		Ras association (RalGDS/AF-6) domain family 8	0006355 // regulation of transcription, DNA-dependent // inferred from electronic annotation /// 0007165 // signal transduction // inferred from electronic annotation	0005622 // intracellular // inferred from electronic annotation /// 0005634 // nucleus // inferred from electronic annotation	0003677 // DNA binding // inferred from electronic annotation /// 0003700 // transcription factor activity // inferred from electronic annotation /// 0008270 // zinc ion binding // inferred from electronic annotation /// 0043565 // sequence-specific DNA binding // inferred from electronic annotation	rassf8	Dr.6913	Dr.6913
		zgc:56235	0006810 // transport // inferred from electronic annotation /// 0006820 // anion transport // inferred from electronic annotation	0005741 // mitochondrial outer membrane // inferred from electronic annotation /// 0016020 // membrane // inferred from electronic annotation /// 0016021 // integral to membrane // inferred from electronic annotation	0008308 // voltage-gated anion channel activity // inferred from electronic annotation	zgc:56235	Dr.84972	Dr.84972
		phosphoglycerate mutase 2 (muscle)	0006096 // glycolysis // inferred from electronic annotation /// 0008152 // metabolic process // inferred from electronic annotation		0003824 // catalytic activity // inferred from electronic annotation /// 0016853 // isomerase activity // inferred from electronic annotation /// 0016868 // intramolecular transferase activity, phosphotransferases // inferred from electronic annotation	pgam2	Dr.119777	Dr.119777
		glutamic-oxaloacetic transaminase 1, soluble	0006520 // amino acid metabolic process // inferred from electronic annotation /// 0009058 // biosynthetic process // inferred from electronic annotation		0003824 // catalytic activity // inferred from electronic annotation /// 0004069 // L-aspartate:2-oxoglutarate aminotransferase activity // inferred from electronic annotation /// 0008483 // transaminase activity // inferred from electronic annotation /// 0016740 // transferase activity // inferred from electronic annotation /// 0016769 // transferase activity, transferring nitrogenous groups // …	got1	Dr.75522	Dr.75522
		BCL2-associated athanogene 2	0006915 // apoptosis // inferred from electronic annotation		0005515 // protein binding // inferred from electronic annotation	bag2	Dr.117443	Dr.117443
		dual specificity phosphatase 4 /// similar to Dual specificity protein phosphatase 4 (Mitogen-activated protein kinase phosphatase 2) (MAP kinase phosphatase 2) (MKP-2) (Dual specificity protein phosphatase hVH2)	0001706 // endoderm formation // inferred from mutant phenotype /// 0001714 // endodermal cell fate specification // inferred from mutant phenotype /// 0006470 // protein amino acid dephosphorylation // inferred from electronic annotation /// 0016311 // dephosphorylation // inferred from electronic annotation		0004725 // protein tyrosine phosphatase activity // inferred from electronic annotation /// 0008138 // protein tyrosine/serine/threonine phosphatase activity // inferred from electronic annotation /// 0016787 // hydrolase activity // inferred from electronic annotation /// 0016791 // phosphatase activity // inferred from electronic annotation /// 0017017 // MAP kinase tyrosine/serine/threonine ph…	dusp4 /// LOC100150518	Dr.35017	Dr.35017
		uncoupling protein 2, like	0006810 // transport // inferred from electronic annotation /// 0006839 // mitochondrial transport // inferred from electronic annotation	0005739 // mitochondrion // inferred from electronic annotation /// 0016020 // membrane // inferred from electronic annotation /// 0016021 // integral to membrane // inferred from electronic annotation	0005488 // binding // inferred from electronic annotation	ucp2l	Dr.116774	Dr.116774
		dihydrolipoamide S-acetyltransferase (E2 component of pyruvate dehydrogenase complex)	0006086 // acetyl-CoA biosynthetic process from pyruvate // inferred from mutant phenotype /// 0006090 // pyruvate metabolic process // inferred from electronic annotation /// 0006090 // pyruvate metabolic process // inferred from mutant phenotype /// 0006412 // translation // inferred from electronic annotation /// 0006418 // tRNA aminoacylation for protein translation // inferred from electroni…	0005737 // cytoplasm // inferred from electronic annotation /// 0045254 // pyruvate dehydrogenase complex // inferred from electronic annotation	0000166 // nucleotide binding // inferred from electronic annotation /// 0004738 // pyruvate dehydrogenase activity // inferred from mutant phenotype /// 0004742 // dihydrolipoyllysine-residue acetyltransferase activity // inferred from electronic annotation /// 0004812 // aminoacyl-tRNA ligase activity // inferred from electronic annotation /// 0005515 // protein binding // inferred from electro…	dlat	Dr.31625	Dr.31625
		nucleoside diphosphate kinase-Z2	0006183 // GTP biosynthetic process // inferred from electronic annotation /// 0006228 // UTP biosynthetic process // inferred from electronic annotation /// 0006241 // CTP biosynthetic process // inferred from electronic annotation		0000166 // nucleotide binding // inferred from electronic annotation /// 0004550 // nucleoside diphosphate kinase activity // inferred from electronic annotation /// 0005524 // ATP binding // inferred from electronic annotation /// 0016301 // kinase activity // inferred from electronic annotation /// 0016740 // transferase activity // inferred from electronic annotation	ndpkz2	Dr.4077	Dr.4077
		zgc:110766	0006414 // translational elongation // inferred from electronic annotation	0005622 // intracellular // inferred from electronic annotation	0000166 // nucleotide binding // inferred from electronic annotation /// 0003746 // translation elongation factor activity // inferred from electronic annotation /// 0003924 // GTPase activity // inferred from electronic annotation /// 0005525 // GTP binding // inferred from electronic annotation	zgc:110766	Dr.76065	Dr.76065
		cadherin 11, osteoblast	0007155 // cell adhesion // inferred from electronic annotation /// 0007156 // homophilic cell adhesion // inferred from electronic annotation	0005886 // plasma membrane // inferred from electronic annotation /// 0016020 // membrane // inferred from electronic annotation /// 0016021 // integral to membrane // inferred from electronic annotation	0005509 // calcium ion binding // inferred from electronic annotation /// 0005515 // protein binding // inferred from electronic annotation	cdh11	Dr.251	Dr.251
		titin a	0000902 // cell morphogenesis // inferred from mutant phenotype /// 0006468 // protein amino acid phosphorylation // inferred from electronic annotation /// 0032313 // regulation of Rab GTPase activity // inferred from electronic annotation /// 0035023 // regulation of Rho protein signal transduction // inferred from electronic annotation /// 0045214 // sarcomere organization // inferred from mut…	0005622 // intracellular // inferred from electronic annotation	0004672 // protein kinase activity // inferred from electronic annotation /// 0004713 // protein tyrosine kinase activity // inferred from electronic annotation /// 0005089 // Rho guanyl-nucleotide exchange factor activity // inferred from electronic annotation /// 0005097 // Rab GTPase activator activity // inferred from electronic annotation /// 0005524 // ATP binding // inferred from electroni…	ttna	Dr.105360	Dr.105360
		titin a	0000902 // cell morphogenesis // inferred from mutant phenotype /// 0006468 // protein amino acid phosphorylation // inferred from electronic annotation /// 0035023 // regulation of Rho protein signal transduction // inferred from electronic annotation /// 0045214 // sarcomere organization // inferred from mutant phenotype /// 0060047 // heart contraction // inferred from mutant phenotype	0005622 // intracellular // inferred from electronic annotation	0004672 // protein kinase activity // inferred from electronic annotation /// 0004713 // protein tyrosine kinase activity // inferred from electronic annotation /// 0005089 // Rho guanyl-nucleotide exchange factor activity // inferred from electronic annotation /// 0005524 // ATP binding // inferred from electronic annotation /// 0008307 // structural constituent of muscle // inferred from mutant…	ttna	Dr.105360	Dr.105360
		ATPase, Ca++ transporting, cardiac muscle, fast twitch 1 like	0006754 // ATP biosynthetic process // inferred from electronic annotation /// 0006812 // cation transport // inferred from electronic annotation /// 0006816 // calcium ion transport // inferred from electronic annotation /// 0008152 // metabolic process // inferred from electronic annotation	0016020 // membrane // inferred from electronic annotation /// 0016021 // integral to membrane // inferred from electronic annotation	0000166 // nucleotide binding // inferred from electronic annotation /// 0003824 // catalytic activity // inferred from electronic annotation /// 0005388 // calcium-transporting ATPase activity // inferred from electronic annotation /// 0005524 // ATP binding // inferred from electronic annotation /// 0015662 // ATPase activity, coupled to transmembrane movement of ions, phosphorylative mechanism…	atp2a1l	Dr.132724	Dr.132724
		zgc:153997	0006468 // protein amino acid phosphorylation // inferred from electronic annotation		0000166 // nucleotide binding // inferred from electronic annotation /// 0004672 // protein kinase activity // inferred from electronic annotation /// 0004674 // protein serine/threonine kinase activity // inferred from electronic annotation /// 0005524 // ATP binding // inferred from electronic annotation /// 0016301 // kinase activity // inferred from electronic annotation /// 0016740 // transf…	zgc:153997	Dr.67670	Dr.67670
		aconitase 2, mitochondrial	0006099 // tricarboxylic acid cycle // inferred from electronic annotation /// 0008152 // metabolic process // inferred from electronic annotation		0003994 // aconitate hydratase activity // inferred from electronic annotation /// 0051539 // 4 iron, 4 sulfur cluster binding // inferred from electronic annotation	aco2	Dr.2353	Dr.2353
		Adenosylmethionine decarboxylase 1	0006597 // spermine biosynthetic process // inferred from electronic annotation /// 0008295 // spermidine biosynthetic process // inferred from electronic annotation		0004014 // adenosylmethionine decarboxylase activity // inferred from electronic annotation	amd1	Dr.67395	Dr.67395
		zgc:158138	0006631 // fatty acid metabolic process // inferred from electronic annotation /// 0006635 // fatty acid beta-oxidation // inferred from electronic annotation /// 0008152 // metabolic process // inferred from electronic annotation /// 0055114 // oxidation reduction // inferred from electronic annotation	0005739 // mitochondrion // inferred from electronic annotation /// 0016507 // fatty acid beta-oxidation multienzyme complex // inferred from electronic annotation	0003824 // catalytic activity // inferred from electronic annotation /// 0003857 // 3-hydroxyacyl-CoA dehydrogenase activity // inferred from electronic annotation /// 0004300 // enoyl-CoA hydratase activity // inferred from electronic annotation /// 0005488 // binding // inferred from electronic annotation /// 0016491 // oxidoreductase activity // inferred from electronic annotation /// 0050662 …	zgc:158138	Dr.29120	Dr.29120
		si:ch211-195b13.1	0006468 // protein amino acid phosphorylation // inferred from electronic annotation /// 0007154 // cell communication // inferred from electronic annotation		0000166 // nucleotide binding // inferred from electronic annotation /// 0004672 // protein kinase activity // inferred from electronic annotation /// 0004674 // protein serine/threonine kinase activity // inferred from electronic annotation /// 0005515 // protein binding // inferred from electronic annotation /// 0005524 // ATP binding // inferred from electronic annotation /// 0016301 // kinase…	si:ch211-195b13.1	Dr.9896	Dr.9896
		NADH dehydrogenase (ubiquinone) Fe-S protein 1	0042773 // ATP synthesis coupled electron transport // inferred from electronic annotation /// 0055114 // oxidation reduction // inferred from electronic annotation	0016020 // membrane // inferred from electronic annotation	0005506 // iron ion binding // inferred from electronic annotation /// 0008137 // NADH dehydrogenase (ubiquinone) activity // inferred from electronic annotation /// 0009055 // electron carrier activity // inferred from electronic annotation /// 0016491 // oxidoreductase activity // inferred from electronic annotation /// 0016651 // oxidoreductase activity, acting on NADH or NADPH // inferred fro…	ndufs1	Dr.76053	Dr.76053
		superoxide dismutase 2, mitochondrial	0006801 // superoxide metabolic process // inferred from electronic annotation /// 0046686 // response to cadmium ion // inferred from direct assay /// 0051597 // response to methylmercury // inferred from direct assay /// 0055114 // oxidation reduction // inferred from electronic annotation		0004784 // superoxide dismutase activity // inferred from electronic annotation /// 0016491 // oxidoreductase activity // inferred from electronic annotation /// 0046872 // metal ion binding // inferred from electronic annotation	sod2	Dr.6314	Dr.6314
		hydroxyacyl-Coenzyme A dehydrogenase/3-ketoacyl-Coenzyme A thiolase/enoyl-Coenzyme A hydratase, alpha subunit	0006631 // fatty acid metabolic process // inferred from electronic annotation /// 0006635 // fatty acid beta-oxidation // inferred from electronic annotation /// 0008152 // metabolic process // inferred from electronic annotation /// 0009617 // response to bacterium // inferred from direct assay /// 0055114 // oxidation reduction // inferred from electronic annotation	0005739 // mitochondrion // inferred from electronic annotation /// 0016507 // fatty acid beta-oxidation multienzyme complex // inferred from electronic annotation	0003824 // catalytic activity // inferred from electronic annotation /// 0003857 // 3-hydroxyacyl-CoA dehydrogenase activity // inferred from electronic annotation /// 0004300 // enoyl-CoA hydratase activity // inferred from electronic annotation /// 0005488 // binding // inferred from electronic annotation /// 0016491 // oxidoreductase activity // inferred from electronic annotation /// 0050662 …	hadha	Dr.765	Dr.765
		hydroxyacyl-Coenzyme A dehydrogenase	0006631 // fatty acid metabolic process // inferred from electronic annotation /// 0008152 // metabolic process // inferred from electronic annotation		0003824 // catalytic activity // inferred from electronic annotation /// 0005488 // binding // inferred from electronic annotation /// 0016491 // oxidoreductase activity // inferred from electronic annotation /// 0050662 // coenzyme binding // inferred from electronic annotation	hadh	Dr.34131	Dr.34131
		zgc:86706	0006810 // transport // inferred from electronic annotation /// 0022900 // electron transport chain // inferred from electronic annotation	0005739 // mitochondrion // inferred from electronic annotation /// 0005759 // mitochondrial matrix // inferred from electronic annotation /// 0070469 // respiratory chain // inferred from electronic annotation	0005506 // iron ion binding // inferred from electronic annotation /// 0009055 // electron carrier activity // inferred from electronic annotation /// 0020037 // heme binding // inferred from electronic annotation /// 0046872 // metal ion binding // inferred from electronic annotation	zgc:86706	Dr.76432	Dr.76432
		ATPase, Ca++ transporting, cardiac muscle, fast twitch 1	0006200 // ATP catabolic process // inferred from sequence or structural similarity /// 0006754 // ATP biosynthetic process // inferred from electronic annotation /// 0006812 // cation transport // inferred from electronic annotation /// 0006816 // calcium ion transport // inferred from electronic annotation /// 0006816 // calcium ion transport // inferred from sequence or structural similarity /…	0005783 // endoplasmic reticulum // inferred from sequence or structural similarity /// 0005789 // endoplasmic reticulum membrane // inferred from sequence or structural similarity /// 0005793 // ER-Golgi intermediate compartment // inferred from sequence or structural similarity /// 0016020 // membrane // inferred from electronic annotation /// 0016020 // membrane // inferred from sequence or st…	0000166 // nucleotide binding // inferred from electronic annotation /// 0003824 // catalytic activity // inferred from electronic annotation /// 0005388 // calcium-transporting ATPase activity // inferred from electronic annotation /// 0005388 // calcium-transporting ATPase activity // inferred from sequence or structural similarity /// 0005509 // calcium ion binding // inferred from sequence or…	atp2a1	Dr.29167	Dr.29167
		cytochrome c oxidase, subunit VIIa 2		0005746 // mitochondrial respiratory chain // inferred from electronic annotation	0004129 // cytochrome-c oxidase activity // inferred from electronic annotation /// 0009055 // electron carrier activity // inferred from electronic annotation	cox7a2	Dr.32352	Dr.32352
		zgc:92851	0006350 // transcription // inferred from electronic annotation /// 0006355 // regulation of transcription, DNA-dependent // inferred from electronic annotation /// 0045449 // regulation of transcription // inferred from electronic annotation	0005634 // nucleus // inferred from electronic annotation	0003677 // DNA binding // inferred from electronic annotation /// 0003700 // transcription factor activity // inferred from electronic annotation /// 0043565 // sequence-specific DNA binding // inferred from electronic annotation /// 0046983 // protein dimerization activity // inferred from electronic annotation	zgc:92851	Dr.10032	Dr.10032
		NFS1 nitrogen fixation 1 (S. cerevisiae)	0006534 // cysteine metabolic process // inferred from electronic annotation /// 0008152 // metabolic process // inferred from electronic annotation		0003824 // catalytic activity // inferred from electronic annotation /// 0030170 // pyridoxal phosphate binding // inferred from electronic annotation /// 0031071 // cysteine desulfurase activity // inferred from electronic annotation	nfs1	Dr.76545	Dr.76545
		prenyl (decaprenyl) diphosphate synthase, subunit 1	0008299 // isoprenoid biosynthetic process // inferred from electronic annotation		0016740 // transferase activity // inferred from electronic annotation	pdss1	Dr.78018	Dr.78018
		ST8 alpha-N-acetyl-neuraminide alpha-2,8-sialyltransferase 6	0006486 // protein amino acid glycosylation // inferred from electronic annotation	0005794 // Golgi apparatus // inferred from electronic annotation /// 0016020 // membrane // inferred from electronic annotation /// 0016021 // integral to membrane // inferred from electronic annotation /// 0030173 // integral to Golgi membrane // inferred from electronic annotation	0003828 // alpha-N-acetylneuraminate alpha-2,8-sialyltransferase activity // inferred from electronic annotation /// 0003828 // alpha-N-acetylneuraminate alpha-2,8-sialyltransferase activity // inferred from sequence or structural similarity /// 0008373 // sialyltransferase activity // inferred from electronic annotation /// 0016740 // transferase activity // inferred from electronic annotation /…	st8sia6	Dr.32597	Dr.32597
		mitochondrial ribosomal protein L12	0006412 // translation // inferred from electronic annotation	0005622 // intracellular // inferred from electronic annotation /// 0005840 // ribosome // inferred from electronic annotation	0003735 // structural constituent of ribosome // inferred from electronic annotation	mrpl12	Dr.9805	Dr.9805
		hypothetical protein LOC100150536	0007049 // cell cycle // inferred from electronic annotation	0005634 // nucleus // inferred from electronic annotation /// 0005739 // mitochondrion // inferred from electronic annotation /// 0005794 // Golgi apparatus // inferred from electronic annotation /// 0005886 // plasma membrane // inferred from electronic annotation /// 0016020 // membrane // inferred from electronic annotation		LOC100150536
		si:ch211-240l19.1	0006468 // protein amino acid phosphorylation // inferred from electronic annotation /// 0015986 // ATP synthesis coupled proton transport // inferred from electronic annotation	0033178 // proton-transporting two-sector ATPase complex, catalytic domain // inferred from electronic annotation	0004672 // protein kinase activity // inferred from electronic annotation /// 0004674 // protein serine/threonine kinase activity // inferred from electronic annotation /// 0005524 // ATP binding // inferred from electronic annotation /// 0016301 // kinase activity // inferred from electronic annotation /// 0016820 // hydrolase activity, acting on acid anhydrides, catalyzing transmembrane movemen…	si:ch211-240l19.1	Dr.132926	Dr.132926
		zgc:110331	0016226 // iron-sulfur cluster assembly // inferred from electronic annotation		0005506 // iron ion binding // inferred from electronic annotation /// 0005515 // protein binding // inferred from electronic annotation /// 0051536 // iron-sulfur cluster binding // inferred from electronic annotation	zgc:110331	Dr.43229	Dr.43229
		oxoglutarate (alpha-ketoglutarate) dehydrogenase (lipoamide)	0006096 // glycolysis // inferred from electronic annotation		0004591 // oxoglutarate dehydrogenase (succinyl-transferring) activity // inferred from electronic annotation /// 0030976 // thiamin pyrophosphate binding // inferred from electronic annotation	ogdh	Dr.104542	Dr.104542
		cytochrome c oxidase subunit Vab	0021522 // spinal cord motor neuron differentiation // inferred from mutant phenotype /// 0048568 // embryonic organ development // inferred from mutant phenotype		0004129 // cytochrome-c oxidase activity // inferred from electronic annotation /// 0004129 // cytochrome-c oxidase activity // inferred from mutant phenotype	cox5ab	Dr.76110	Dr.76110
		phosphoglycerate mutase 1b	0006096 // glycolysis // inferred from electronic annotation /// 0008152 // metabolic process // inferred from electronic annotation		0003824 // catalytic activity // inferred from electronic annotation /// 0016853 // isomerase activity // inferred from electronic annotation /// 0016868 // intramolecular transferase activity, phosphotransferases // inferred from electronic annotation	pgam1b	Dr.6819	Dr.6819
		3-hydroxyisobutyrate dehydrogenase a	0006098 // pentose-phosphate shunt // inferred from electronic annotation /// 0006573 // valine metabolic process // inferred from electronic annotation /// 0008152 // metabolic process // inferred from electronic annotation /// 0055114 // oxidation reduction // inferred from electronic annotation		0003824 // catalytic activity // inferred from electronic annotation /// 0004616 // phosphogluconate dehydrogenase (decarboxylating) activity // inferred from electronic annotation /// 0005488 // binding // inferred from electronic annotation /// 0008442 // 3-hydroxyisobutyrate dehydrogenase activity // inferred from electronic annotation /// 0016491 // oxidoreductase activity // inferred from el…	hibadha	Dr.76643	Dr.76643
		carnitine palmitoyltransferase II	0006629 // lipid metabolic process // inferred from electronic annotation /// 0006631 // fatty acid metabolic process // inferred from electronic annotation /// 0006810 // transport // inferred from electronic annotation	0005739 // mitochondrion // inferred from electronic annotation /// 0005743 // mitochondrial inner membrane // inferred from electronic annotation /// 0016020 // membrane // inferred from electronic annotation	0004095 // carnitine O-palmitoyltransferase activity // inferred from electronic annotation /// 0008415 // acyltransferase activity // inferred from electronic annotation /// 0016740 // transferase activity // inferred from electronic annotation	cpt2	Dr.148851	Dr.148851
		dihydrolipoamide branched chain transacylase E2	0008152 // metabolic process // inferred from electronic annotation /// 0046949 // acyl-CoA biosynthetic process // inferred from electronic annotation		0005515 // protein binding // inferred from electronic annotation /// 0008415 // acyltransferase activity // inferred from electronic annotation /// 0016740 // transferase activity // inferred from electronic annotation /// 0031405 // lipoic acid binding // inferred from electronic annotation /// 0043754 // dihydrolipoyllysine-residue (2-methylpropanoyl)transferase activity // inferred from elect…	dbt	Dr.109411	Dr.109411
		Isocitrate dehydrogenase 3 (NAD+) alpha	0006099 // tricarboxylic acid cycle // inferred from electronic annotation /// 0008152 // metabolic process // inferred from electronic annotation /// 0055114 // oxidation reduction // inferred from electronic annotation	0005739 // mitochondrion // inferred from electronic annotation	0000287 // magnesium ion binding // inferred from electronic annotation /// 0004449 // isocitrate dehydrogenase (NAD+) activity // inferred from electronic annotation /// 0016491 // oxidoreductase activity // inferred from electronic annotation /// 0016616 // oxidoreductase activity, acting on the CH-OH group of donors, NAD or NADP as acceptor // inferred from electronic annotation /// 0051287 //…	idh3a	Dr.13580	Dr.13580
		phosphoinositide-3-kinase, regulatory subunit, polypeptide 3 (p55, gamma)		0005942 // phosphoinositide 3-kinase complex // inferred from electronic annotation	0005515 // protein binding // inferred from electronic annotation /// 0016301 // kinase activity // inferred from electronic annotation /// 0035014 // phosphoinositide 3-kinase regulator activity // inferred from electronic annotation	pik3r3	Dr.115544	Dr.115544
		v-fos FBJ murine osteosarcoma viral oncogene homolog	0006355 // regulation of transcription, DNA-dependent // inferred from electronic annotation /// 0045449 // regulation of transcription // inferred from electronic annotation	0005634 // nucleus // inferred from electronic annotation	0003677 // DNA binding // inferred from electronic annotation /// 0003690 // double-stranded DNA binding // inferred from direct assay /// 0003700 // transcription factor activity // inferred from electronic annotation /// 0043565 // sequence-specific DNA binding // inferred from electronic annotation /// 0046983 // protein dimerization activity // inferred from electronic annotation	fos	Dr.12986	Dr.12986
		v-fos FBJ murine osteosarcoma viral oncogene homolog	0006355 // regulation of transcription, DNA-dependent // inferred from electronic annotation /// 0045449 // regulation of transcription // inferred from electronic annotation	0005634 // nucleus // inferred from electronic annotation	0003677 // DNA binding // inferred from electronic annotation /// 0003690 // double-stranded DNA binding // inferred from direct assay /// 0003700 // transcription factor activity // inferred from electronic annotation /// 0043565 // sequence-specific DNA binding // inferred from electronic annotation /// 0046983 // protein dimerization activity // inferred from electronic annotation	fos	Dr.12986	Dr.12986
		zgc:153680	0006412 // translation // inferred from electronic annotation	0005622 // intracellular // inferred from electronic annotation /// 0005840 // ribosome // inferred from electronic annotation /// 0030529 // ribonucleoprotein complex // inferred from electronic annotation	0003723 // RNA binding // inferred from electronic annotation /// 0003735 // structural constituent of ribosome // inferred from electronic annotation	zgc:153680	Dr.79412	Dr.79412
		zgc:153680	0006412 // translation // inferred from electronic annotation	0005622 // intracellular // inferred from electronic annotation /// 0005840 // ribosome // inferred from electronic annotation /// 0030529 // ribonucleoprotein complex // inferred from electronic annotation	0003723 // RNA binding // inferred from electronic annotation /// 0003735 // structural constituent of ribosome // inferred from electronic annotation	zgc:153680	Dr.79412	Dr.79412
		similar to Uncharacterized protein C1orf31 homolog		0005739 // mitochondrion // inferred from electronic annotation	0004129 // cytochrome-c oxidase activity // inferred from electronic annotation	LOC100150991
		wu:fc61g08	0006511 // ubiquitin-dependent protein catabolic process // inferred from electronic annotation		0004221 // ubiquitin thiolesterase activity // inferred from electronic annotation /// 0008270 // zinc ion binding // inferred from electronic annotation	wu:fc61g08	Dr.115308	Dr.115308
		titin a	0000902 // cell morphogenesis // inferred from mutant phenotype /// 0006468 // protein amino acid phosphorylation // inferred from electronic annotation /// 0045214 // sarcomere organization // inferred from mutant phenotype /// 0060047 // heart contraction // inferred from mutant phenotype		0004672 // protein kinase activity // inferred from electronic annotation /// 0004713 // protein tyrosine kinase activity // inferred from electronic annotation /// 0005524 // ATP binding // inferred from electronic annotation /// 0008307 // structural constituent of muscle // inferred from mutant phenotype	ttna
		nuclear receptor subfamily 4, group A, member 1	0006350 // transcription // inferred from electronic annotation /// 0006355 // regulation of transcription, DNA-dependent // inferred from electronic annotation	0005634 // nucleus // inferred from electronic annotation	0003677 // DNA binding // inferred from electronic annotation /// 0003700 // transcription factor activity // inferred from electronic annotation /// 0003707 // steroid hormone receptor activity // inferred from electronic annotation /// 0004872 // receptor activity // inferred from electronic annotation /// 0004879 // ligand-dependent nuclear receptor activity // inferred from electronic annotat…	nr4a1	Dr.9243	Dr.9243
		zgc:86647	0006099 // tricarboxylic acid cycle // inferred from electronic annotation /// 0008152 // metabolic process // inferred from electronic annotation /// 0055114 // oxidation reduction // inferred from electronic annotation	0005739 // mitochondrion // inferred from electronic annotation	0000287 // magnesium ion binding // inferred from electronic annotation /// 0004449 // isocitrate dehydrogenase (NAD+) activity // inferred from electronic annotation /// 0016491 // oxidoreductase activity // inferred from electronic annotation /// 0016616 // oxidoreductase activity, acting on the CH-OH group of donors, NAD or NADP as acceptor // inferred from electronic annotation /// 0051287 //…	zgc:86647	Dr.119750	Dr.119750
		zgc:92607	0006633 // fatty acid biosynthetic process // inferred from electronic annotation /// 0008610 // lipid biosynthetic process // inferred from electronic annotation		0000036 // acyl carrier activity // inferred from electronic annotation /// 0031177 // phosphopantetheine binding // inferred from electronic annotation /// 0048037 // cofactor binding // inferred from electronic annotation	zgc:92607	Dr.143615	Dr.143615
		mitochondrial ribosomal protein L48	0006412 // translation // inferred from electronic annotation	0005622 // intracellular // inferred from electronic annotation /// 0005840 // ribosome // inferred from electronic annotation	0003735 // structural constituent of ribosome // inferred from electronic annotation	mrpl48	Dr.82699	Dr.82699
		zgc:113054	0008152 // metabolic process // inferred from electronic annotation /// 0055114 // oxidation reduction // inferred from electronic annotation		0003824 // catalytic activity // inferred from electronic annotation /// 0005488 // binding // inferred from electronic annotation /// 0008171 // O-methyltransferase activity // inferred from electronic annotation /// 0016491 // oxidoreductase activity // inferred from electronic annotation	zgc:113054	Dr.80042	Dr.80042
		midnolin	0006464 // protein modification process // inferred from electronic annotation	0005634 // nucleus // inferred from electronic annotation		midn	Dr.77954	Dr.77954
		kelch repeat and BTB (POZ) domain containing 10	0006281 // DNA repair // inferred from electronic annotation		0003908 // methylated-DNA-[protein]-cysteine S-methyltransferase activity // inferred from electronic annotation /// 0005515 // protein binding // inferred from electronic annotation	kbtbd10	Dr.3984	Dr.3984
		nuclear receptor subfamily 2, group F, member 6b	0006350 // transcription // inferred from electronic annotation /// 0006355 // regulation of transcription, DNA-dependent // inferred from electronic annotation	0005634 // nucleus // inferred from electronic annotation	0003677 // DNA binding // inferred from electronic annotation /// 0003700 // transcription factor activity // inferred from electronic annotation /// 0003707 // steroid hormone receptor activity // inferred from electronic annotation /// 0004872 // receptor activity // inferred from electronic annotation /// 0004879 // ligand-dependent nuclear receptor activity // inferred from electronic annotat…	nr2f6b	Dr.16181	Dr.16181
		Zgc:63556	0015937 // coenzyme A biosynthetic process // inferred from electronic annotation		0004594 // pantothenate kinase activity // inferred from electronic annotation /// 0005524 // ATP binding // inferred from electronic annotation	zgc:63556	Dr.11467	Dr.11467
		translocase of inner mitochondrial membrane 44 homolog (yeast)	0006886 // intracellular protein transport // inferred from electronic annotation	0005744 // mitochondrial inner membrane presequence translocase complex // inferred from electronic annotation	0015450 // P-P-bond-hydrolysis-driven protein transmembrane transporter activity // inferred from electronic annotation	timm44	Dr.78162	Dr.78162
		similar to spen homolog, transcriptional regulator /// zgc:195037	0042147 // retrograde transport, endosome to Golgi // inferred from electronic annotation		0005515 // protein binding // inferred from electronic annotation	LOC571749 /// zgc:195037	Dr.113711	Dr.113711
		zgc:85969	0006355 // regulation of transcription, DNA-dependent // inferred from electronic annotation	0005634 // nucleus // inferred from electronic annotation	0003677 // DNA binding // inferred from electronic annotation /// 0003700 // transcription factor activity // inferred from electronic annotation /// 0043565 // sequence-specific DNA binding // inferred from electronic annotation	zgc:85969	Dr.82660	Dr.82660
		zgc:171978	0009072 // aromatic amino acid family metabolic process // inferred from electronic annotation		0003868 // 4-hydroxyphenylpyruvate dioxygenase activity // inferred from electronic annotation	zgc:171978	Dr.81037	Dr.81037
		nuclear receptor subfamily 2, group F, member 2 /// zgc:153739	0006350 // transcription // inferred from electronic annotation /// 0006355 // regulation of transcription, DNA-dependent // inferred from electronic annotation	0005634 // nucleus // inferred from electronic annotation /// 0005737 // cytoplasm // inferred from electronic annotation	0003677 // DNA binding // inferred from electronic annotation /// 0003700 // transcription factor activity // inferred from electronic annotation /// 0003707 // steroid hormone receptor activity // inferred from electronic annotation /// 0004872 // receptor activity // inferred from electronic annotation /// 0004879 // ligand-dependent nuclear receptor activity // inferred from electronic annotat…	nr2f2 /// zgc:153739	Dr.43779	Dr.43779
		ventricular myosin heavy chain /// zgc:152732	0006941 // striated muscle contraction // inferred from electronic annotation /// 0035050 // embryonic heart tube development // inferred from expression pattern /// 0055005 // ventricular cardiac myofibril development // inferred from mutant phenotype	0005863 // striated muscle thick filament // inferred from electronic annotation /// 0016459 // myosin complex // inferred from electronic annotation	0000166 // nucleotide binding // inferred from electronic annotation /// 0003774 // motor activity // inferred from electronic annotation /// 0003779 // actin binding // inferred from electronic annotation /// 0005524 // ATP binding // inferred from electronic annotation	vmhc /// zgc:152732	Dr.133581	Dr.133581
		programmed cell death 8 (apoptosis-inducing factor)	0045454 // cell redox homeostasis // inferred from electronic annotation /// 0055114 // oxidation reduction // inferred from electronic annotation	0005737 // cytoplasm // inferred from electronic annotation	0009055 // electron carrier activity // inferred from electronic annotation /// 0016491 // oxidoreductase activity // inferred from electronic annotation /// 0050660 // FAD binding // inferred from electronic annotation	pdcd8	Dr.7667	Dr.7667
		ATPase, Ca++ transporting, plasma membrane 2	0006754 // ATP biosynthetic process // inferred from electronic annotation /// 0006812 // cation transport // inferred from electronic annotation /// 0006816 // calcium ion transport // inferred from electronic annotation /// 0008152 // metabolic process // inferred from electronic annotation /// 0030182 // neuron differentiation // inferred from sequence or structural similarity	0005737 // cytoplasm // inferred from sequence or structural similarity /// 0016020 // membrane // inferred from electronic annotation /// 0016021 // integral to membrane // inferred from electronic annotation	0000166 // nucleotide binding // inferred from electronic annotation /// 0003824 // catalytic activity // inferred from electronic annotation /// 0005388 // calcium-transporting ATPase activity // inferred from electronic annotation /// 0005524 // ATP binding // inferred from electronic annotation /// 0015085 // calcium ion transmembrane transporter activity // inferred from electronic annotation…	atp2b2	Dr.11302	Dr.11302
		zgc:77060	0006355 // regulation of transcription, DNA-dependent // inferred from electronic annotation	0005634 // nucleus // inferred from electronic annotation	0003677 // DNA binding // inferred from electronic annotation /// 0003700 // transcription factor activity // inferred from electronic annotation /// 0043565 // sequence-specific DNA binding // inferred from electronic annotation /// 0046983 // protein dimerization activity // inferred from electronic annotation	zgc:77060	Dr.81949	Dr.81949
		wu:fc83c01	0006468 // protein amino acid phosphorylation // inferred from electronic annotation		0000166 // nucleotide binding // inferred from electronic annotation /// 0004672 // protein kinase activity // inferred from electronic annotation /// 0004674 // protein serine/threonine kinase activity // inferred from electronic annotation /// 0005524 // ATP binding // inferred from electronic annotation /// 0016301 // kinase activity // inferred from electronic annotation /// 0016740 // transf…	wu:fc83c01	Dr.136277	Dr.136277
		v-fos FBJ murine osteosarcoma viral oncogene homolog	0006355 // regulation of transcription, DNA-dependent // inferred from electronic annotation /// 0045449 // regulation of transcription // inferred from electronic annotation	0005634 // nucleus // inferred from electronic annotation	0003677 // DNA binding // inferred from electronic annotation /// 0003690 // double-stranded DNA binding // inferred from direct assay /// 0003700 // transcription factor activity // inferred from electronic annotation /// 0043565 // sequence-specific DNA binding // inferred from electronic annotation /// 0046983 // protein dimerization activity // inferred from electronic annotation	fos	Dr.12986	Dr.12986
		mitochondrial ribosomal protein S24	0006412 // translation // inferred from sequence or structural similarity	0005739 // mitochondrion // inferred from electronic annotation /// 0005762 // mitochondrial large ribosomal subunit // inferred from sequence or structural similarity /// 0005840 // ribosome // inferred from electronic annotation /// 0030529 // ribonucleoprotein complex // inferred from electronic annotation	0003735 // structural constituent of ribosome // inferred from sequence or structural similarity	mrps24	Dr.84430	Dr.84430
		Dual-specificity tyrosine-(Y)-phosphorylation regulated kinase 2	0006468 // protein amino acid phosphorylation // inferred from electronic annotation		0000166 // nucleotide binding // inferred from electronic annotation /// 0004672 // protein kinase activity // inferred from electronic annotation /// 0004674 // protein serine/threonine kinase activity // inferred from electronic annotation /// 0005524 // ATP binding // inferred from electronic annotation /// 0016301 // kinase activity // inferred from electronic annotation /// 0016740 // transf…	dyrk2	Dr.73068	Dr.73068
		Protein tyrosine phosphatase, non-receptor type 12	0006470 // protein amino acid dephosphorylation // inferred from electronic annotation /// 0016311 // dephosphorylation // inferred from electronic annotation		0004725 // protein tyrosine phosphatase activity // inferred from electronic annotation /// 0004872 // receptor activity // inferred from electronic annotation /// 0016787 // hydrolase activity // inferred from electronic annotation /// 0016791 // phosphatase activity // inferred from electronic annotation	ptpn12	Dr.84683	Dr.84683
		DEAD (Asp-Glu-Ala-Asp) box polypeptide 51	0006364 // rRNA processing // inferred from electronic annotation /// 0042254 // ribosome biogenesis // inferred from electronic annotation	0005634 // nucleus // inferred from electronic annotation	0000166 // nucleotide binding // inferred from electronic annotation /// 0003676 // nucleic acid binding // inferred from electronic annotation /// 0003723 // RNA binding // inferred from electronic annotation /// 0004386 // helicase activity // inferred from electronic annotation /// 0005524 // ATP binding // inferred from electronic annotation /// 0008026 // ATP-dependent helicase activity // i…	ddx51	Dr.77952	Dr.77952
		mitochondrial ribosomal protein L28	0045449 // regulation of transcription // inferred from electronic annotation	0005840 // ribosome // inferred from electronic annotation	0003700 // transcription factor activity // inferred from electronic annotation	mrpl28	Dr.45778	Dr.45778
		NADH dehydrogenase (ubiquinone) 1 alpha subcomplex, 9	0001666 // response to hypoxia // inferred from direct assay /// 0008152 // metabolic process // inferred from electronic annotation /// 0044237 // cellular metabolic process // inferred from electronic annotation		0003824 // catalytic activity // inferred from electronic annotation /// 0005488 // binding // inferred from electronic annotation /// 0050662 // coenzyme binding // inferred from electronic annotation	ndufa9	Dr.1884	Dr.1884
		hypothetical LOC791532	0006886 // intracellular protein transport // inferred from electronic annotation	0005783 // endoplasmic reticulum // inferred from electronic annotation /// 0005794 // Golgi apparatus // inferred from electronic annotation	0005488 // binding // inferred from electronic annotation	LOC791532
		novel protein similar to vertebrate mitochondrial ribosomal protein L1 (MRPL1) (zgc:91951 )	0006396 // RNA processing // inferred from electronic annotation /// 0006412 // translation // inferred from electronic annotation	0005622 // intracellular // inferred from electronic annotation /// 0005840 // ribosome // inferred from electronic annotation	0003723 // RNA binding // inferred from electronic annotation /// 0003735 // structural constituent of ribosome // inferred from electronic annotation	DKEY-58F10.1	Dr.85482	Dr.85482
		dual specificity phosphatase 6	0006470 // protein amino acid dephosphorylation // inferred from direct assay /// 0006470 // protein amino acid dephosphorylation // inferred from electronic annotation /// 0009953 // dorsal/ventral pattern formation // inferred from mutant phenotype /// 0016311 // dephosphorylation // inferred from electronic annotation /// 0040036 // regulation of fibroblast growth factor receptor signaling pat…		0004721 // phosphoprotein phosphatase activity // inferred from direct assay /// 0004725 // protein tyrosine phosphatase activity // inferred from electronic annotation /// 0008138 // protein tyrosine/serine/threonine phosphatase activity // inferred from electronic annotation /// 0016301 // kinase activity // inferred from electronic annotation /// 0016791 // phosphatase activity // inferred fro…	dusp6	Dr.120762	Dr.120762
		zgc:152982	0018149 // peptide cross-linking // inferred from electronic annotation		0003810 // protein-glutamine gamma-glutamyltransferase activity // inferred from electronic annotation	zgc:152982
		zinc and ring finger 1	0019941 // modification-dependent protein catabolic process // inferred from electronic annotation	0005764 // lysosome // inferred from electronic annotation /// 0005768 // endosome // inferred from electronic annotation /// 0016020 // membrane // inferred from electronic annotation	0005515 // protein binding // inferred from electronic annotation /// 0008270 // zinc ion binding // inferred from electronic annotation /// 0016874 // ligase activity // inferred from electronic annotation /// 0046872 // metal ion binding // inferred from electronic annotation	znrf1	Dr.81068	Dr.81068
		similar to dentin sialophosphoprotein /// zgc:66433	0006810 // transport // inferred from electronic annotation /// 0006811 // ion transport // inferred from electronic annotation	0005886 // plasma membrane // inferred from electronic annotation /// 0016020 // membrane // inferred from electronic annotation /// 0016021 // integral to membrane // inferred from electronic annotation /// 0030054 // cell junction // inferred from electronic annotation /// 0045202 // synapse // inferred from electronic annotation /// 0045211 // postsynaptic membrane // inferred from electronic …	0004872 // receptor activity // inferred from electronic annotation /// 0004890 // GABA-A receptor activity // inferred from electronic annotation /// 0005216 // ion channel activity // inferred from electronic annotation /// 0005230 // extracellular ligand-gated ion channel activity // inferred from electronic annotation /// 0030594 // neurotransmitter receptor activity // inferred from electron…	LOC100148403 /// zgc:66433	Dr.17375	Dr.17375
		zgc:162401	0006412 // translation // inferred from electronic annotation	0005622 // intracellular // inferred from electronic annotation /// 0005840 // ribosome // inferred from electronic annotation /// 0030529 // ribonucleoprotein complex // inferred from electronic annotation	0003735 // structural constituent of ribosome // inferred from electronic annotation	zgc:162401	Dr.15752	Dr.15752
		ankylosis, progressive homolog a	0006817 // phosphate transport // inferred from electronic annotation	0016021 // integral to membrane // inferred from electronic annotation	0015114 // phosphate transmembrane transporter activity // inferred from electronic annotation	ankha	Dr.81450	Dr.81450
		zgc:92607	0006633 // fatty acid biosynthetic process // inferred from electronic annotation /// 0008610 // lipid biosynthetic process // inferred from electronic annotation		0000036 // acyl carrier activity // inferred from electronic annotation /// 0031177 // phosphopantetheine binding // inferred from electronic annotation /// 0048037 // cofactor binding // inferred from electronic annotation	zgc:92607	Dr.143615	Dr.143615
		zgc:92607	0006633 // fatty acid biosynthetic process // inferred from electronic annotation /// 0008610 // lipid biosynthetic process // inferred from electronic annotation		0000036 // acyl carrier activity // inferred from electronic annotation /// 0031177 // phosphopantetheine binding // inferred from electronic annotation /// 0048037 // cofactor binding // inferred from electronic annotation	zgc:92607	Dr.143615	Dr.143615
		ATPase, Ca++ transporting, plasma membrane 4	0006754 // ATP biosynthetic process // inferred from electronic annotation /// 0006810 // transport // inferred from electronic annotation /// 0006811 // ion transport // inferred from electronic annotation /// 0006812 // cation transport // inferred from electronic annotation /// 0006816 // calcium ion transport // inferred from electronic annotation /// 0008152 // metabolic process // inferred …	0016020 // membrane // inferred from electronic annotation /// 0016021 // integral to membrane // inferred from electronic annotation	0000166 // nucleotide binding // inferred from electronic annotation /// 0003824 // catalytic activity // inferred from electronic annotation /// 0005388 // calcium-transporting ATPase activity // inferred from electronic annotation /// 0005524 // ATP binding // inferred from electronic annotation /// 0015085 // calcium ion transmembrane transporter activity // inferred from electronic annotation…	atp2b4	Dr.6752	Dr.6752
		zgc:86905	0006468 // protein amino acid phosphorylation // inferred from electronic annotation /// 0006950 // response to stress // inferred from sequence or structural similarity /// 0007243 // protein kinase cascade // inferred from sequence or structural similarity		0000166 // nucleotide binding // inferred from electronic annotation /// 0004672 // protein kinase activity // inferred from electronic annotation /// 0004674 // protein serine/threonine kinase activity // inferred from electronic annotation /// 0004707 // MAP kinase activity // inferred from electronic annotation /// 0005524 // ATP binding // inferred from electronic annotation /// 0008339 // MP…	zgc:86905	Dr.31087	Dr.31087
		translocase of inner mitochondrial membrane 8 homolog A (yeast)	0006626 // protein targeting to mitochondrion // inferred from electronic annotation /// 0006810 // transport // inferred from electronic annotation /// 0015031 // protein transport // inferred from electronic annotation /// 0045039 // protein import into mitochondrial inner membrane // inferred from electronic annotation /// 0065002 // intracellular protein transmembrane transport // inferred fr…	0005739 // mitochondrion // inferred from electronic annotation /// 0005743 // mitochondrial inner membrane // inferred from electronic annotation /// 0016020 // membrane // inferred from electronic annotation /// 0042719 // mitochondrial intermembrane space protein transporter complex // inferred from electronic annotation	0008270 // zinc ion binding // inferred from electronic annotation /// 0046872 // metal ion binding // inferred from electronic annotation	timm8a	Dr.30891	Dr.30891
		3-hydroxyisobutyrate dehydrogenase b	0006098 // pentose-phosphate shunt // inferred from electronic annotation /// 0006573 // valine metabolic process // inferred from electronic annotation /// 0008152 // metabolic process // inferred from electronic annotation /// 0055114 // oxidation reduction // inferred from electronic annotation		0003824 // catalytic activity // inferred from electronic annotation /// 0004616 // phosphogluconate dehydrogenase (decarboxylating) activity // inferred from electronic annotation /// 0005488 // binding // inferred from electronic annotation /// 0008442 // 3-hydroxyisobutyrate dehydrogenase activity // inferred from electronic annotation /// 0016491 // oxidoreductase activity // inferred from el…	hibadhb	Dr.14021	Dr.14021
		transcription factor B2, mitochondrial	0000154 // rRNA modification // inferred from electronic annotation /// 0006355 // regulation of transcription, DNA-dependent // inferred from electronic annotation /// 0031167 // rRNA methylation // inferred from electronic annotation	0005739 // mitochondrion // inferred from electronic annotation	0000179 // rRNA (adenine-N6,N6-)-dimethyltransferase activity // inferred from electronic annotation /// 0003712 // transcription cofactor activity // inferred from electronic annotation /// 0008649 // rRNA methyltransferase activity // inferred from electronic annotation /// 0043790 // dimethyladenosine transferase activity // inferred from electronic annotation	tfb2m	Dr.36376	Dr.36376
		integrin, alpha 5 (fibronectin receptor, alpha polypeptide)	0001501 // skeletal system development // inferred from mutant phenotype /// 0001756 // somitogenesis // inferred from genetic interaction /// 0001756 // somitogenesis // inferred from mutant phenotype /// 0007155 // cell adhesion // inferred from electronic annotation /// 0007229 // integrin-mediated signaling pathway // inferred from electronic annotation	0008305 // integrin complex // inferred from electronic annotation /// 0016020 // membrane // inferred from electronic annotation /// 0016021 // integral to membrane // inferred from electronic annotation /// 0016021 // integral to membrane // non-traceable author statement	0004872 // receptor activity // inferred from electronic annotation /// 0005515 // protein binding // inferred from electronic annotation	itga5	Dr.80637	Dr.80637
		v-fos FBJ murine osteosarcoma viral oncogene homolog	0006355 // regulation of transcription, DNA-dependent // inferred from electronic annotation /// 0045449 // regulation of transcription // inferred from electronic annotation	0005634 // nucleus // inferred from electronic annotation	0003677 // DNA binding // inferred from electronic annotation /// 0003690 // double-stranded DNA binding // inferred from direct assay /// 0003700 // transcription factor activity // inferred from electronic annotation /// 0043565 // sequence-specific DNA binding // inferred from electronic annotation /// 0046983 // protein dimerization activity // inferred from electronic annotation	fos	Dr.12986	Dr.12986
	metabolic process
		heat shock protein 90-alpha 1	0006457 // protein folding // inferred from electronic annotation /// 0006950 // response to stress // inferred from electronic annotation /// 0014866 // skeletal myofibril assembly // inferred from mutant phenotype /// 0030239 // myofibril assembly // inferred from mutant phenotype /// 0030241 // muscle thick filament assembly // inferred from mutant phenotype /// 0045429 // positive regulation …	0005737 // cytoplasm // inferred from electronic annotation /// 0030018 // Z disc // inferred from direct assay	0000166 // nucleotide binding // inferred from electronic annotation /// 0005515 // protein binding // inferred from physical interaction /// 0005524 // ATP binding // inferred from electronic annotation /// 0030235 // nitric-oxide synthase regulator activity // inferred from sequence or structural similarity /// 0051082 // unfolded protein binding // inferred from electronic annotation	hsp90a.1	Dr.75834	Dr.75834
		actin, alpha 1, skeletal muscle	0006508 // proteolysis // inferred from electronic annotation	0005737 // cytoplasm // inferred from electronic annotation /// 0005856 // cytoskeleton // inferred from electronic annotation /// 0016020 // membrane // inferred from electronic annotation	0000166 // nucleotide binding // inferred from electronic annotation /// 0004252 // serine-type endopeptidase activity // inferred from electronic annotation /// 0005515 // protein binding // inferred from electronic annotation /// 0005524 // ATP binding // inferred from electronic annotation /// 0008236 // serine-type peptidase activity // inferred from electronic annotation	acta1	Dr.89132	Dr.89132
		heat shock 60kD protein 1 (chaperonin)	0006457 // protein folding // inferred from electronic annotation /// 0006950 // response to stress // inferred from electronic annotation /// 0031101 // fin regeneration // inferred from mutant phenotype /// 0042246 // tissue regeneration // inferred from mutant phenotype /// 0044267 // cellular protein metabolic process // inferred from electronic annotation	0005737 // cytoplasm // inferred from electronic annotation	0000166 // nucleotide binding // inferred from electronic annotation /// 0005515 // protein binding // inferred from electronic annotation /// 0005524 // ATP binding // inferred from electronic annotation	hspd1	Dr.75320	Dr.75320
		CCAAT/enhancer binding protein (C/EBP), beta	0006355 // regulation of transcription, DNA-dependent // inferred from electronic annotation /// 0009617 // response to bacterium // inferred from direct assay	0005634 // nucleus // inferred from electronic annotation	0003677 // DNA binding // inferred from electronic annotation /// 0003700 // transcription factor activity // inferred from electronic annotation /// 0043565 // sequence-specific DNA binding // inferred from electronic annotation /// 0046983 // protein dimerization activity // inferred from electronic annotation	cebpb	Dr.79988	Dr.79988
		ets related protein erm	0006355 // regulation of transcription, DNA-dependent // inferred from electronic annotation	0005634 // nucleus // inferred from electronic annotation	0003677 // DNA binding // inferred from electronic annotation /// 0003700 // transcription factor activity // inferred from electronic annotation /// 0043565 // sequence-specific DNA binding // inferred from direct assay /// 0043565 // sequence-specific DNA binding // inferred from electronic annotation	erm	Dr.104699	Dr.104699
		hairy-related 9	0006350 // transcription // inferred from electronic annotation /// 0006355 // regulation of transcription, DNA-dependent // inferred from electronic annotation /// 0045449 // regulation of transcription // inferred from electronic annotation /// 0050768 // negative regulation of neurogenesis // inferred from mutant phenotype	0005634 // nucleus // inferred from electronic annotation	0003677 // DNA binding // inferred from electronic annotation /// 0030528 // transcription regulator activity // inferred from electronic annotation	her9	Dr.78757	Dr.78757
		protein tyrosine kinase 2.1	0006468 // protein amino acid phosphorylation // inferred from electronic annotation /// 0007172 // signal complex assembly // inferred from electronic annotation	0005856 // cytoskeleton // inferred from electronic annotation /// 0005925 // focal adhesion // inferred from electronic annotation	0000166 // nucleotide binding // inferred from electronic annotation /// 0004672 // protein kinase activity // inferred from electronic annotation /// 0004713 // protein tyrosine kinase activity // inferred from electronic annotation /// 0004871 // signal transducer activity // inferred from electronic annotation /// 0005524 // ATP binding // inferred from electronic annotation /// 0016301 // kin…	ptk2.1	Dr.692	Dr.692
		iroquois homeobox protein 3a	0006355 // regulation of transcription, DNA-dependent // inferred from electronic annotation /// 0007369 // gastrulation // inferred from mutant phenotype /// 0045449 // regulation of transcription // inferred from electronic annotation	0005634 // nucleus // inferred from electronic annotation	0003677 // DNA binding // inferred from electronic annotation /// 0003700 // transcription factor activity // inferred from electronic annotation /// 0030528 // transcription regulator activity // inferred from electronic annotation /// 0043565 // sequence-specific DNA binding // inferred from electronic annotation	irx3a	Dr.142291	Dr.142291
		FEZ family zinc finger 2	0006350 // transcription // inferred from electronic annotation /// 0006355 // regulation of transcription, DNA-dependent // inferred from electronic annotation /// 0007275 // multicellular organismal development // inferred from electronic annotation /// 0007399 // nervous system development // inferred from electronic annotation /// 0007399 // nervous system development // inferred from mutant …	0005622 // intracellular // inferred from electronic annotation /// 0005634 // nucleus // inferred from electronic annotation	0003676 // nucleic acid binding // inferred from electronic annotation /// 0003677 // DNA binding // inferred from electronic annotation /// 0008270 // zinc ion binding // inferred from electronic annotation /// 0008270 // zinc ion binding // inferred from sequence or structural similarity /// 0016564 // transcription repressor activity // inferred from mutant phenotype /// 0046872 // metal ion b…	fezf2	Dr.82591	Dr.82591
		GATA-binding protein 6	0001889 // liver development // inferred from mutant phenotype /// 0003007 // heart morphogenesis // inferred from mutant phenotype /// 0006355 // regulation of transcription, DNA-dependent // inferred from electronic annotation /// 0045941 // positive regulation of transcription // inferred from electronic annotation	0005634 // nucleus // inferred from electronic annotation	0003677 // DNA binding // inferred from electronic annotation /// 0003700 // transcription factor activity // inferred from electronic annotation /// 0008270 // zinc ion binding // inferred from electronic annotation /// 0016563 // transcription activator activity // inferred from electronic annotation /// 0030528 // transcription regulator activity // inferred from electronic annotation /// 0043…	gata6	Dr.78356	Dr.78356
		glucose phosphate isomerase b	0006094 // gluconeogenesis // inferred from electronic annotation /// 0006096 // glycolysis // inferred from electronic annotation	0005737 // cytoplasm // inferred from electronic annotation	0004347 // glucose-6-phosphate isomerase activity // inferred from electronic annotation /// 0016853 // isomerase activity // inferred from electronic annotation	gpib	Dr.17726	Dr.17726
		early growth response 1	0006350 // transcription // inferred from electronic annotation /// 0006355 // regulation of transcription, DNA-dependent // inferred from electronic annotation /// 0043010 // camera-type eye development // inferred from mutant phenotype	0005622 // intracellular // inferred from electronic annotation /// 0005634 // nucleus // inferred from electronic annotation	0003676 // nucleic acid binding // inferred from electronic annotation /// 0003677 // DNA binding // inferred from electronic annotation /// 0008270 // zinc ion binding // inferred from electronic annotation /// 0046872 // metal ion binding // inferred from electronic annotation	egr1	Dr.144146	Dr.144146
		acyl-Coenzyme A dehydrogenase, long chain	0008152 // metabolic process // inferred from electronic annotation /// 0055114 // oxidation reduction // inferred from electronic annotation		0003995 // acyl-CoA dehydrogenase activity // inferred from electronic annotation /// 0009055 // electron carrier activity // inferred from electronic annotation /// 0016491 // oxidoreductase activity // inferred from electronic annotation /// 0016627 // oxidoreductase activity, acting on the CH-CH group of donors // inferred from electronic annotation /// 0050660 // FAD binding // inferred from …	acadl	Dr.76592	Dr.76592
		dual specificity phosphatase 1	0006470 // protein amino acid dephosphorylation // inferred from electronic annotation /// 0016311 // dephosphorylation // inferred from electronic annotation		0004725 // protein tyrosine phosphatase activity // inferred from electronic annotation /// 0008138 // protein tyrosine/serine/threonine phosphatase activity // inferred from electronic annotation /// 0016787 // hydrolase activity // inferred from electronic annotation /// 0016791 // phosphatase activity // inferred from electronic annotation /// 0017017 // MAP kinase tyrosine/serine/threonine ph…	dusp1	Dr.2413	Dr.2413
		succinate dehydrogenase complex, subunit A, flavoprotein (Fp)	0006099 // tricarboxylic acid cycle // inferred from electronic annotation /// 0006810 // transport // inferred from electronic annotation /// 0022900 // electron transport chain // inferred from electronic annotation /// 0055114 // oxidation reduction // inferred from electronic annotation	0005739 // mitochondrion // inferred from electronic annotation /// 0005743 // mitochondrial inner membrane // inferred from electronic annotation /// 0016020 // membrane // inferred from electronic annotation	0008177 // succinate dehydrogenase (ubiquinone) activity // inferred from electronic annotation /// 0009055 // electron carrier activity // inferred from electronic annotation /// 0016491 // oxidoreductase activity // inferred from electronic annotation /// 0016627 // oxidoreductase activity, acting on the CH-CH group of donors // inferred from electronic annotation /// 0050660 // FAD binding // …	sdha	Dr.105233	Dr.105233
		lactate dehydrogenase D			0003824 // catalytic activity // inferred from electronic annotation /// 0016491 // oxidoreductase activity // inferred from electronic annotation /// 0050660 // FAD binding // inferred from electronic annotation	ldhd	Dr.16066	Dr.16066
		glutamic-oxaloacetic transaminase 2b, mitochondrial (aspartate aminotransferase 2)	0006520 // amino acid metabolic process // inferred from electronic annotation /// 0009058 // biosynthetic process // inferred from electronic annotation		0003824 // catalytic activity // inferred from electronic annotation /// 0004069 // L-aspartate:2-oxoglutarate aminotransferase activity // inferred from electronic annotation /// 0008483 // transaminase activity // inferred from electronic annotation /// 0016740 // transferase activity // inferred from electronic annotation /// 0016769 // transferase activity, transferring nitrogenous groups // …	got2b	Dr.78147	Dr.78147
		dihydrolipoamide S-succinyltransferase	0006099 // tricarboxylic acid cycle // inferred from electronic annotation /// 0008152 // metabolic process // inferred from electronic annotation	0045252 // oxoglutarate dehydrogenase complex // inferred from electronic annotation	0004149 // dihydrolipoyllysine-residue succinyltransferase activity // inferred from electronic annotation /// 0008415 // acyltransferase activity // inferred from electronic annotation /// 0016740 // transferase activity // inferred from electronic annotation /// 0031405 // lipoic acid binding // inferred from electronic annotation	dlst	Dr.78638	Dr.78638
		pyruvate dehydrogenase kinase, isoenzyme 2	0007165 // signal transduction // inferred from electronic annotation /// 0018106 // peptidyl-histidine phosphorylation // inferred from electronic annotation		0000155 // two-component sensor activity // inferred from electronic annotation /// 0004673 // protein histidine kinase activity // inferred from electronic annotation /// 0005524 // ATP binding // inferred from electronic annotation /// 0016301 // kinase activity // inferred from electronic annotation	pdk2	Dr.9528	Dr.9528
		malate dehydrogenase 1b, NAD (soluble)	0005975 // carbohydrate metabolic process // inferred from electronic annotation /// 0006096 // glycolysis // inferred from electronic annotation /// 0006099 // tricarboxylic acid cycle // inferred from electronic annotation /// 0006108 // malate metabolic process // inferred from electronic annotation /// 0008152 // metabolic process // inferred from electronic annotation /// 0044262 // cellular…		0003824 // catalytic activity // inferred from electronic annotation /// 0005488 // binding // inferred from electronic annotation /// 0016491 // oxidoreductase activity // inferred from electronic annotation /// 0016615 // malate dehydrogenase activity // inferred from electronic annotation /// 0016616 // oxidoreductase activity, acting on the CH-OH group of donors, NAD or NADP as acceptor // in…	mdh1b	Dr.9860	Dr.9860
		jun B proto-oncogene	0006355 // regulation of transcription, DNA-dependent // inferred from electronic annotation /// 0045449 // regulation of transcription // inferred from electronic annotation	0005634 // nucleus // inferred from electronic annotation	0003677 // DNA binding // inferred from electronic annotation /// 0003700 // transcription factor activity // inferred from electronic annotation /// 0043565 // sequence-specific DNA binding // inferred from electronic annotation /// 0046983 // protein dimerization activity // inferred from electronic annotation	junb	Dr.10326	Dr.10326
		suppressor of cytokine signaling 3a	0007242 // intracellular signaling cascade // inferred from electronic annotation /// 0019941 // modification-dependent protein catabolic process // inferred from electronic annotation		0005515 // protein binding // inferred from electronic annotation	socs3a	Dr.6431	Dr.6431
		zgc:56085			0003824 // catalytic activity // inferred from electronic annotation /// 0016301 // kinase activity // inferred from electronic annotation /// 0016740 // transferase activity // inferred from electronic annotation /// 0016772 // transferase activity, transferring phosphorus-containing groups // inferred from electronic annotation	zgc:56085	Dr.11252	Dr.11252
		zgc:56036	0008152 // metabolic process // inferred from electronic annotation		0003824 // catalytic activity // inferred from electronic annotation /// 0008415 // acyltransferase activity // inferred from electronic annotation /// 0016740 // transferase activity // inferred from electronic annotation	zgc:56036	Dr.5520	Dr.5520
		phosphoglycolate phosphatase	0008152 // metabolic process // inferred from electronic annotation		0003824 // catalytic activity // inferred from electronic annotation /// 0016787 // hydrolase activity // inferred from electronic annotation /// 0016791 // phosphatase activity // inferred from electronic annotation	pgp	Dr.108477	Dr.108477
		mutS homolog 2 (E. coli)	0006298 // mismatch repair // inferred from electronic annotation /// 0006298 // mismatch repair // inferred from sequence or structural similarity /// 0043570 // maintenance of DNA repeat elements // inferred from mutant phenotype	0032301 // MutSalpha complex // inferred from electronic annotation /// 0032302 // MutSbeta complex // inferred from electronic annotation	0003677 // DNA binding // inferred from electronic annotation /// 0005524 // ATP binding // inferred from electronic annotation /// 0030983 // mismatched DNA binding // inferred from electronic annotation /// 0032137 // guanine/thymine mispair binding // inferred from direct assay /// 0032137 // guanine/thymine mispair binding // inferred from genetic interaction	msh2	Dr.105564	Dr.105564
		hydroxyacyl-Coenzyme A dehydrogenase/3-ketoacyl-Coenzyme A thiolase/enoyl-Coenzyme A hydratase (trifunctional protein), beta subunit	0008152 // metabolic process // inferred from electronic annotation		0003824 // catalytic activity // inferred from electronic annotation /// 0008415 // acyltransferase activity // inferred from electronic annotation /// 0016740 // transferase activity // inferred from electronic annotation	hadhb	Dr.4060	Dr.4060
		RIO kinase 2 (yeast)	0006468 // protein amino acid phosphorylation // inferred from electronic annotation		0003824 // catalytic activity // inferred from electronic annotation /// 0004674 // protein serine/threonine kinase activity // inferred from electronic annotation /// 0005524 // ATP binding // inferred from electronic annotation /// 0016301 // kinase activity // inferred from electronic annotation	riok2	Dr.89726	Dr.89726
		creatine kinase, muscle b			0003824 // catalytic activity // inferred from electronic annotation /// 0016301 // kinase activity // inferred from electronic annotation /// 0016740 // transferase activity // inferred from electronic annotation /// 0016772 // transferase activity, transferring phosphorus-containing groups // inferred from electronic annotation	ckmb	Dr.148419	Dr.148419
		heat shock protein 9	0006457 // protein folding // inferred from electronic annotation /// 0006950 // response to stress // inferred from electronic annotation /// 0030097 // hemopoiesis // inferred from mutant phenotype	0005759 // mitochondrial matrix // non-traceable author statement	0000166 // nucleotide binding // inferred from electronic annotation /// 0005524 // ATP binding // inferred from electronic annotation /// 0005524 // ATP binding // non-traceable author statement /// 0016887 // ATPase activity // non-traceable author statement /// 0051082 // unfolded protein binding // inferred from electronic annotation	hspa9	Dr.76128	Dr.76128
		Ras association (RalGDS/AF-6) domain family 8	0006355 // regulation of transcription, DNA-dependent // inferred from electronic annotation /// 0007165 // signal transduction // inferred from electronic annotation	0005622 // intracellular // inferred from electronic annotation /// 0005634 // nucleus // inferred from electronic annotation	0003677 // DNA binding // inferred from electronic annotation /// 0003700 // transcription factor activity // inferred from electronic annotation /// 0008270 // zinc ion binding // inferred from electronic annotation /// 0043565 // sequence-specific DNA binding // inferred from electronic annotation	rassf8	Dr.6913	Dr.6913
		metallophosphoesterase domain containing 2			0016787 // hydrolase activity // inferred from electronic annotation	mpped2	Dr.81705	Dr.81705
		phosphoglycerate mutase 2 (muscle)	0006096 // glycolysis // inferred from electronic annotation /// 0008152 // metabolic process // inferred from electronic annotation		0003824 // catalytic activity // inferred from electronic annotation /// 0016853 // isomerase activity // inferred from electronic annotation /// 0016868 // intramolecular transferase activity, phosphotransferases // inferred from electronic annotation	pgam2	Dr.119777	Dr.119777
		glutamic-oxaloacetic transaminase 1, soluble	0006520 // amino acid metabolic process // inferred from electronic annotation /// 0009058 // biosynthetic process // inferred from electronic annotation		0003824 // catalytic activity // inferred from electronic annotation /// 0004069 // L-aspartate:2-oxoglutarate aminotransferase activity // inferred from electronic annotation /// 0008483 // transaminase activity // inferred from electronic annotation /// 0016740 // transferase activity // inferred from electronic annotation /// 0016769 // transferase activity, transferring nitrogenous groups // …	got1	Dr.75522	Dr.75522
		dual specificity phosphatase 4 /// similar to Dual specificity protein phosphatase 4 (Mitogen-activated protein kinase phosphatase 2) (MAP kinase phosphatase 2) (MKP-2) (Dual specificity protein phosphatase hVH2)	0001706 // endoderm formation // inferred from mutant phenotype /// 0001714 // endodermal cell fate specification // inferred from mutant phenotype /// 0006470 // protein amino acid dephosphorylation // inferred from electronic annotation /// 0016311 // dephosphorylation // inferred from electronic annotation		0004725 // protein tyrosine phosphatase activity // inferred from electronic annotation /// 0008138 // protein tyrosine/serine/threonine phosphatase activity // inferred from electronic annotation /// 0016787 // hydrolase activity // inferred from electronic annotation /// 0016791 // phosphatase activity // inferred from electronic annotation /// 0017017 // MAP kinase tyrosine/serine/threonine ph…	dusp4 /// LOC100150518	Dr.35017	Dr.35017
		unkempt homolog (Drosophila)	0008152 // metabolic process // inferred from electronic annotation		0003676 // nucleic acid binding // inferred from electronic annotation /// 0003824 // catalytic activity // inferred from electronic annotation /// 0008270 // zinc ion binding // inferred from electronic annotation /// 0046872 // metal ion binding // inferred from electronic annotation	unk	Dr.24249	Dr.24249
		1-acylglycerol-3-phosphate O-acyltransferase 3	0008152 // metabolic process // inferred from electronic annotation		0008415 // acyltransferase activity // inferred from electronic annotation /// 0016740 // transferase activity // inferred from electronic annotation	agpat3	Dr.75961	Dr.75961
		dihydrolipoamide S-acetyltransferase (E2 component of pyruvate dehydrogenase complex)	0006086 // acetyl-CoA biosynthetic process from pyruvate // inferred from mutant phenotype /// 0006090 // pyruvate metabolic process // inferred from electronic annotation /// 0006090 // pyruvate metabolic process // inferred from mutant phenotype /// 0006412 // translation // inferred from electronic annotation /// 0006418 // tRNA aminoacylation for protein translation // inferred from electroni…	0005737 // cytoplasm // inferred from electronic annotation /// 0045254 // pyruvate dehydrogenase complex // inferred from electronic annotation	0000166 // nucleotide binding // inferred from electronic annotation /// 0004738 // pyruvate dehydrogenase activity // inferred from mutant phenotype /// 0004742 // dihydrolipoyllysine-residue acetyltransferase activity // inferred from electronic annotation /// 0004812 // aminoacyl-tRNA ligase activity // inferred from electronic annotation /// 0005515 // protein binding // inferred from electro…	dlat	Dr.31625	Dr.31625
		nucleoside diphosphate kinase-Z2	0006183 // GTP biosynthetic process // inferred from electronic annotation /// 0006228 // UTP biosynthetic process // inferred from electronic annotation /// 0006241 // CTP biosynthetic process // inferred from electronic annotation		0000166 // nucleotide binding // inferred from electronic annotation /// 0004550 // nucleoside diphosphate kinase activity // inferred from electronic annotation /// 0005524 // ATP binding // inferred from electronic annotation /// 0016301 // kinase activity // inferred from electronic annotation /// 0016740 // transferase activity // inferred from electronic annotation	ndpkz2	Dr.4077	Dr.4077
		zgc:110766	0006414 // translational elongation // inferred from electronic annotation	0005622 // intracellular // inferred from electronic annotation	0000166 // nucleotide binding // inferred from electronic annotation /// 0003746 // translation elongation factor activity // inferred from electronic annotation /// 0003924 // GTPase activity // inferred from electronic annotation /// 0005525 // GTP binding // inferred from electronic annotation	zgc:110766	Dr.76065	Dr.76065
		hydroxysteroid (17-beta) dehydrogenase 8	0008152 // metabolic process // inferred from electronic annotation /// 0055114 // oxidation reduction // inferred from electronic annotation		0003824 // catalytic activity // inferred from electronic annotation /// 0005488 // binding // inferred from electronic annotation /// 0016491 // oxidoreductase activity // inferred from electronic annotation	hsd17b8	Dr.81293	Dr.81293
		titin a	0000902 // cell morphogenesis // inferred from mutant phenotype /// 0006468 // protein amino acid phosphorylation // inferred from electronic annotation /// 0032313 // regulation of Rab GTPase activity // inferred from electronic annotation /// 0035023 // regulation of Rho protein signal transduction // inferred from electronic annotation /// 0045214 // sarcomere organization // inferred from mut…	0005622 // intracellular // inferred from electronic annotation	0004672 // protein kinase activity // inferred from electronic annotation /// 0004713 // protein tyrosine kinase activity // inferred from electronic annotation /// 0005089 // Rho guanyl-nucleotide exchange factor activity // inferred from electronic annotation /// 0005097 // Rab GTPase activator activity // inferred from electronic annotation /// 0005524 // ATP binding // inferred from electroni…	ttna	Dr.105360	Dr.105360
		titin a	0000902 // cell morphogenesis // inferred from mutant phenotype /// 0006468 // protein amino acid phosphorylation // inferred from electronic annotation /// 0035023 // regulation of Rho protein signal transduction // inferred from electronic annotation /// 0045214 // sarcomere organization // inferred from mutant phenotype /// 0060047 // heart contraction // inferred from mutant phenotype	0005622 // intracellular // inferred from electronic annotation	0004672 // protein kinase activity // inferred from electronic annotation /// 0004713 // protein tyrosine kinase activity // inferred from electronic annotation /// 0005089 // Rho guanyl-nucleotide exchange factor activity // inferred from electronic annotation /// 0005524 // ATP binding // inferred from electronic annotation /// 0008307 // structural constituent of muscle // inferred from mutant…	ttna	Dr.105360	Dr.105360
		ATPase, Ca++ transporting, cardiac muscle, fast twitch 1 like	0006754 // ATP biosynthetic process // inferred from electronic annotation /// 0006812 // cation transport // inferred from electronic annotation /// 0006816 // calcium ion transport // inferred from electronic annotation /// 0008152 // metabolic process // inferred from electronic annotation	0016020 // membrane // inferred from electronic annotation /// 0016021 // integral to membrane // inferred from electronic annotation	0000166 // nucleotide binding // inferred from electronic annotation /// 0003824 // catalytic activity // inferred from electronic annotation /// 0005388 // calcium-transporting ATPase activity // inferred from electronic annotation /// 0005524 // ATP binding // inferred from electronic annotation /// 0015662 // ATPase activity, coupled to transmembrane movement of ions, phosphorylative mechanism…	atp2a1l	Dr.132724	Dr.132724
		NADH dehydrogenase (ubiquinone) Fe-S protein 2	0055114 // oxidation reduction // inferred from electronic annotation		0009055 // electron carrier activity // inferred from electronic annotation /// 0016491 // oxidoreductase activity // inferred from electronic annotation /// 0016651 // oxidoreductase activity, acting on NADH or NADPH // inferred from electronic annotation /// 0048038 // quinone binding // inferred from electronic annotation /// 0051287 // NAD or NADH binding // inferred from electronic annotation	ndufs2	Dr.78170	Dr.78170
		chymotrypsinogen B1 /// similar to chymotrypsinogen B1 /// zgc:136461	0006508 // proteolysis // inferred from electronic annotation		0003824 // catalytic activity // inferred from electronic annotation /// 0004252 // serine-type endopeptidase activity // inferred from electronic annotation /// 0008233 // peptidase activity // inferred from electronic annotation /// 0008236 // serine-type peptidase activity // inferred from electronic annotation /// 0016787 // hydrolase activity // inferred from electronic annotation	ctrb1 /// LOC562139 /// zgc:136461	Dr.77126	Dr.77126
		chymotrypsinogen B1	0006508 // proteolysis // inferred from electronic annotation		0003824 // catalytic activity // inferred from electronic annotation /// 0004252 // serine-type endopeptidase activity // inferred from electronic annotation /// 0008233 // peptidase activity // inferred from electronic annotation /// 0008236 // serine-type peptidase activity // inferred from electronic annotation /// 0016787 // hydrolase activity // inferred from electronic annotation	ctrb1	Dr.77126	Dr.77126
		spermine oxidase			0009055 // electron carrier activity // inferred from electronic annotation /// 0016491 // oxidoreductase activity // inferred from electronic annotation	smox	Dr.132454	Dr.132454
		zgc:153997	0006468 // protein amino acid phosphorylation // inferred from electronic annotation		0000166 // nucleotide binding // inferred from electronic annotation /// 0004672 // protein kinase activity // inferred from electronic annotation /// 0004674 // protein serine/threonine kinase activity // inferred from electronic annotation /// 0005524 // ATP binding // inferred from electronic annotation /// 0016301 // kinase activity // inferred from electronic annotation /// 0016740 // transf…	zgc:153997	Dr.67670	Dr.67670
		NADH dehydrogenase (ubiquinone) flavoprotein 1	0055114 // oxidation reduction // inferred from electronic annotation		0008137 // NADH dehydrogenase (ubiquinone) activity // inferred from electronic annotation /// 0010181 // FMN binding // inferred from electronic annotation /// 0016651 // oxidoreductase activity, acting on NADH or NADPH // inferred from electronic annotation /// 0051287 // NAD or NADH binding // inferred from electronic annotation /// 0051539 // 4 iron, 4 sulfur cluster binding // inferred from …	ndufv1	Dr.34125	Dr.34125
		aconitase 2, mitochondrial	0006099 // tricarboxylic acid cycle // inferred from electronic annotation /// 0008152 // metabolic process // inferred from electronic annotation		0003994 // aconitate hydratase activity // inferred from electronic annotation /// 0051539 // 4 iron, 4 sulfur cluster binding // inferred from electronic annotation	aco2	Dr.2353	Dr.2353
		Adenosylmethionine decarboxylase 1	0006597 // spermine biosynthetic process // inferred from electronic annotation /// 0008295 // spermidine biosynthetic process // inferred from electronic annotation		0004014 // adenosylmethionine decarboxylase activity // inferred from electronic annotation	amd1	Dr.67395	Dr.67395
		zgc:158138	0006631 // fatty acid metabolic process // inferred from electronic annotation /// 0006635 // fatty acid beta-oxidation // inferred from electronic annotation /// 0008152 // metabolic process // inferred from electronic annotation /// 0055114 // oxidation reduction // inferred from electronic annotation	0005739 // mitochondrion // inferred from electronic annotation /// 0016507 // fatty acid beta-oxidation multienzyme complex // inferred from electronic annotation	0003824 // catalytic activity // inferred from electronic annotation /// 0003857 // 3-hydroxyacyl-CoA dehydrogenase activity // inferred from electronic annotation /// 0004300 // enoyl-CoA hydratase activity // inferred from electronic annotation /// 0005488 // binding // inferred from electronic annotation /// 0016491 // oxidoreductase activity // inferred from electronic annotation /// 0050662 …	zgc:158138	Dr.29120	Dr.29120
		si:ch211-195b13.1	0006468 // protein amino acid phosphorylation // inferred from electronic annotation /// 0007154 // cell communication // inferred from electronic annotation		0000166 // nucleotide binding // inferred from electronic annotation /// 0004672 // protein kinase activity // inferred from electronic annotation /// 0004674 // protein serine/threonine kinase activity // inferred from electronic annotation /// 0005515 // protein binding // inferred from electronic annotation /// 0005524 // ATP binding // inferred from electronic annotation /// 0016301 // kinase…	si:ch211-195b13.1	Dr.9896	Dr.9896
		NADH dehydrogenase (ubiquinone) Fe-S protein 1	0042773 // ATP synthesis coupled electron transport // inferred from electronic annotation /// 0055114 // oxidation reduction // inferred from electronic annotation	0016020 // membrane // inferred from electronic annotation	0005506 // iron ion binding // inferred from electronic annotation /// 0008137 // NADH dehydrogenase (ubiquinone) activity // inferred from electronic annotation /// 0009055 // electron carrier activity // inferred from electronic annotation /// 0016491 // oxidoreductase activity // inferred from electronic annotation /// 0016651 // oxidoreductase activity, acting on NADH or NADPH // inferred fro…	ndufs1	Dr.76053	Dr.76053
		superoxide dismutase 2, mitochondrial	0006801 // superoxide metabolic process // inferred from electronic annotation /// 0046686 // response to cadmium ion // inferred from direct assay /// 0051597 // response to methylmercury // inferred from direct assay /// 0055114 // oxidation reduction // inferred from electronic annotation		0004784 // superoxide dismutase activity // inferred from electronic annotation /// 0016491 // oxidoreductase activity // inferred from electronic annotation /// 0046872 // metal ion binding // inferred from electronic annotation	sod2	Dr.6314	Dr.6314
		hydroxyacyl-Coenzyme A dehydrogenase/3-ketoacyl-Coenzyme A thiolase/enoyl-Coenzyme A hydratase, alpha subunit	0006631 // fatty acid metabolic process // inferred from electronic annotation /// 0006635 // fatty acid beta-oxidation // inferred from electronic annotation /// 0008152 // metabolic process // inferred from electronic annotation /// 0009617 // response to bacterium // inferred from direct assay /// 0055114 // oxidation reduction // inferred from electronic annotation	0005739 // mitochondrion // inferred from electronic annotation /// 0016507 // fatty acid beta-oxidation multienzyme complex // inferred from electronic annotation	0003824 // catalytic activity // inferred from electronic annotation /// 0003857 // 3-hydroxyacyl-CoA dehydrogenase activity // inferred from electronic annotation /// 0004300 // enoyl-CoA hydratase activity // inferred from electronic annotation /// 0005488 // binding // inferred from electronic annotation /// 0016491 // oxidoreductase activity // inferred from electronic annotation /// 0050662 …	hadha	Dr.765	Dr.765
		acetyl-Coenzyme A acetyltransferase 1 (acetoacetyl Coenzyme A thiolase)	0008152 // metabolic process // inferred from electronic annotation	0005739 // mitochondrion // inferred from electronic annotation	0003824 // catalytic activity // inferred from electronic annotation /// 0003985 // acetyl-CoA C-acetyltransferase activity // inferred from electronic annotation /// 0008415 // acyltransferase activity // inferred from electronic annotation /// 0016740 // transferase activity // inferred from electronic annotation /// 0030955 // potassium ion binding // inferred from electronic annotation /// 00…	acat1	Dr.77084	Dr.77084
		methylcrotonoyl-Coenzyme A carboxylase 2 (beta)			0016874 // ligase activity // inferred from electronic annotation	mccc2	Dr.28547	Dr.28547
		hydroxyacyl-Coenzyme A dehydrogenase	0006631 // fatty acid metabolic process // inferred from electronic annotation /// 0008152 // metabolic process // inferred from electronic annotation		0003824 // catalytic activity // inferred from electronic annotation /// 0005488 // binding // inferred from electronic annotation /// 0016491 // oxidoreductase activity // inferred from electronic annotation /// 0050662 // coenzyme binding // inferred from electronic annotation	hadh	Dr.34131	Dr.34131
		zgc:86706	0006810 // transport // inferred from electronic annotation /// 0022900 // electron transport chain // inferred from electronic annotation	0005739 // mitochondrion // inferred from electronic annotation /// 0005759 // mitochondrial matrix // inferred from electronic annotation /// 0070469 // respiratory chain // inferred from electronic annotation	0005506 // iron ion binding // inferred from electronic annotation /// 0009055 // electron carrier activity // inferred from electronic annotation /// 0020037 // heme binding // inferred from electronic annotation /// 0046872 // metal ion binding // inferred from electronic annotation	zgc:86706	Dr.76432	Dr.76432
		ATPase, Ca++ transporting, cardiac muscle, fast twitch 1	0006200 // ATP catabolic process // inferred from sequence or structural similarity /// 0006754 // ATP biosynthetic process // inferred from electronic annotation /// 0006812 // cation transport // inferred from electronic annotation /// 0006816 // calcium ion transport // inferred from electronic annotation /// 0006816 // calcium ion transport // inferred from sequence or structural similarity /…	0005783 // endoplasmic reticulum // inferred from sequence or structural similarity /// 0005789 // endoplasmic reticulum membrane // inferred from sequence or structural similarity /// 0005793 // ER-Golgi intermediate compartment // inferred from sequence or structural similarity /// 0016020 // membrane // inferred from electronic annotation /// 0016020 // membrane // inferred from sequence or st…	0000166 // nucleotide binding // inferred from electronic annotation /// 0003824 // catalytic activity // inferred from electronic annotation /// 0005388 // calcium-transporting ATPase activity // inferred from electronic annotation /// 0005388 // calcium-transporting ATPase activity // inferred from sequence or structural similarity /// 0005509 // calcium ion binding // inferred from sequence or…	atp2a1	Dr.29167	Dr.29167
		cytochrome c oxidase, subunit VIIa 2		0005746 // mitochondrial respiratory chain // inferred from electronic annotation	0004129 // cytochrome-c oxidase activity // inferred from electronic annotation /// 0009055 // electron carrier activity // inferred from electronic annotation	cox7a2	Dr.32352	Dr.32352
		acyl-Coenzyme A dehydrogenase, very long chain	0008152 // metabolic process // inferred from electronic annotation /// 0055114 // oxidation reduction // inferred from electronic annotation		0003995 // acyl-CoA dehydrogenase activity // inferred from electronic annotation /// 0009055 // electron carrier activity // inferred from electronic annotation /// 0016491 // oxidoreductase activity // inferred from electronic annotation /// 0016627 // oxidoreductase activity, acting on the CH-CH group of donors // inferred from electronic annotation /// 0050660 // FAD binding // inferred from …	acadvl	Dr.115720	Dr.115720
		carnitine palmitoyltransferase 1B (muscle)	0009617 // response to bacterium // inferred from direct assay		0008415 // acyltransferase activity // inferred from electronic annotation /// 0016740 // transferase activity // inferred from electronic annotation	cpt1b	Dr.83085	Dr.83085
		zgc:92851	0006350 // transcription // inferred from electronic annotation /// 0006355 // regulation of transcription, DNA-dependent // inferred from electronic annotation /// 0045449 // regulation of transcription // inferred from electronic annotation	0005634 // nucleus // inferred from electronic annotation	0003677 // DNA binding // inferred from electronic annotation /// 0003700 // transcription factor activity // inferred from electronic annotation /// 0043565 // sequence-specific DNA binding // inferred from electronic annotation /// 0046983 // protein dimerization activity // inferred from electronic annotation	zgc:92851	Dr.10032	Dr.10032
		NFS1 nitrogen fixation 1 (S. cerevisiae)	0006534 // cysteine metabolic process // inferred from electronic annotation /// 0008152 // metabolic process // inferred from electronic annotation		0003824 // catalytic activity // inferred from electronic annotation /// 0030170 // pyridoxal phosphate binding // inferred from electronic annotation /// 0031071 // cysteine desulfurase activity // inferred from electronic annotation	nfs1	Dr.76545	Dr.76545
		prenyl (decaprenyl) diphosphate synthase, subunit 1	0008299 // isoprenoid biosynthetic process // inferred from electronic annotation		0016740 // transferase activity // inferred from electronic annotation	pdss1	Dr.78018	Dr.78018
		zgc:92093	0055114 // oxidation reduction // inferred from electronic annotation		0004174 // electron-transferring-flavoprotein dehydrogenase activity // inferred from electronic annotation	zgc:92093	Dr.36534	Dr.36534
		ST8 alpha-N-acetyl-neuraminide alpha-2,8-sialyltransferase 6	0006486 // protein amino acid glycosylation // inferred from electronic annotation	0005794 // Golgi apparatus // inferred from electronic annotation /// 0016020 // membrane // inferred from electronic annotation /// 0016021 // integral to membrane // inferred from electronic annotation /// 0030173 // integral to Golgi membrane // inferred from electronic annotation	0003828 // alpha-N-acetylneuraminate alpha-2,8-sialyltransferase activity // inferred from electronic annotation /// 0003828 // alpha-N-acetylneuraminate alpha-2,8-sialyltransferase activity // inferred from sequence or structural similarity /// 0008373 // sialyltransferase activity // inferred from electronic annotation /// 0016740 // transferase activity // inferred from electronic annotation /…	st8sia6	Dr.32597	Dr.32597
		dodecenoyl-Coenzyme A delta isomerase (3,2 trans-enoyl-Coenzyme A isomerase)	0008152 // metabolic process // inferred from electronic annotation		0003824 // catalytic activity // inferred from electronic annotation	dci	Dr.988	Dr.988
		mitochondrial ribosomal protein L12	0006412 // translation // inferred from electronic annotation	0005622 // intracellular // inferred from electronic annotation /// 0005840 // ribosome // inferred from electronic annotation	0003735 // structural constituent of ribosome // inferred from electronic annotation	mrpl12	Dr.9805	Dr.9805
		hydroxysteroid dehydrogenase like 2	0008152 // metabolic process // inferred from electronic annotation /// 0055114 // oxidation reduction // inferred from electronic annotation		0003824 // catalytic activity // inferred from electronic annotation /// 0005488 // binding // inferred from electronic annotation /// 0005498 // sterol carrier activity // inferred from electronic annotation /// 0016491 // oxidoreductase activity // inferred from electronic annotation	hsdl2	Dr.77041	Dr.77041
		succinate-CoA ligase, ADP-forming, beta subunit	0008152 // metabolic process // inferred from electronic annotation		0003824 // catalytic activity // inferred from electronic annotation /// 0005524 // ATP binding // inferred from electronic annotation /// 0016874 // ligase activity // inferred from electronic annotation	sucla2	Dr.115252	Dr.115252
		si:ch211-240l19.1	0006468 // protein amino acid phosphorylation // inferred from electronic annotation /// 0015986 // ATP synthesis coupled proton transport // inferred from electronic annotation	0033178 // proton-transporting two-sector ATPase complex, catalytic domain // inferred from electronic annotation	0004672 // protein kinase activity // inferred from electronic annotation /// 0004674 // protein serine/threonine kinase activity // inferred from electronic annotation /// 0005524 // ATP binding // inferred from electronic annotation /// 0016301 // kinase activity // inferred from electronic annotation /// 0016820 // hydrolase activity, acting on acid anhydrides, catalyzing transmembrane movemen…	si:ch211-240l19.1	Dr.132926	Dr.132926
		zgc:110331	0016226 // iron-sulfur cluster assembly // inferred from electronic annotation		0005506 // iron ion binding // inferred from electronic annotation /// 0005515 // protein binding // inferred from electronic annotation /// 0051536 // iron-sulfur cluster binding // inferred from electronic annotation	zgc:110331	Dr.43229	Dr.43229
		oxoglutarate (alpha-ketoglutarate) dehydrogenase (lipoamide)	0006096 // glycolysis // inferred from electronic annotation		0004591 // oxoglutarate dehydrogenase (succinyl-transferring) activity // inferred from electronic annotation /// 0030976 // thiamin pyrophosphate binding // inferred from electronic annotation	ogdh	Dr.104542	Dr.104542
		cytochrome c oxidase subunit Vab	0021522 // spinal cord motor neuron differentiation // inferred from mutant phenotype /// 0048568 // embryonic organ development // inferred from mutant phenotype		0004129 // cytochrome-c oxidase activity // inferred from electronic annotation /// 0004129 // cytochrome-c oxidase activity // inferred from mutant phenotype	cox5ab	Dr.76110	Dr.76110
		nicotinamide nucleotide transhydrogenase	0008152 // metabolic process // inferred from electronic annotation /// 0015992 // proton transport // inferred from electronic annotation /// 0055114 // oxidation reduction // inferred from electronic annotation		0003824 // catalytic activity // inferred from electronic annotation /// 0005488 // binding // inferred from electronic annotation /// 0008746 // NAD(P) transhydrogenase activity // inferred from electronic annotation /// 0008750 // NAD(P)+ transhydrogenase (AB-specific) activity // inferred from electronic annotation /// 0009055 // electron carrier activity // inferred from electronic annotation…	nnt	Dr.17927	Dr.17927
		zgc:92453	0006508 // proteolysis // inferred from electronic annotation		0003824 // catalytic activity // inferred from electronic annotation /// 0004222 // metalloendopeptidase activity // inferred from electronic annotation /// 0008270 // zinc ion binding // inferred from electronic annotation /// 0046872 // metal ion binding // inferred from electronic annotation	zgc:92453	Dr.74238	Dr.74238
		phosphoglycerate mutase 1b	0006096 // glycolysis // inferred from electronic annotation /// 0008152 // metabolic process // inferred from electronic annotation		0003824 // catalytic activity // inferred from electronic annotation /// 0016853 // isomerase activity // inferred from electronic annotation /// 0016868 // intramolecular transferase activity, phosphotransferases // inferred from electronic annotation	pgam1b	Dr.6819	Dr.6819
		3-hydroxyisobutyrate dehydrogenase a	0006098 // pentose-phosphate shunt // inferred from electronic annotation /// 0006573 // valine metabolic process // inferred from electronic annotation /// 0008152 // metabolic process // inferred from electronic annotation /// 0055114 // oxidation reduction // inferred from electronic annotation		0003824 // catalytic activity // inferred from electronic annotation /// 0004616 // phosphogluconate dehydrogenase (decarboxylating) activity // inferred from electronic annotation /// 0005488 // binding // inferred from electronic annotation /// 0008442 // 3-hydroxyisobutyrate dehydrogenase activity // inferred from electronic annotation /// 0016491 // oxidoreductase activity // inferred from el…	hibadha	Dr.76643	Dr.76643
		zgc:92030	0008152 // metabolic process // inferred from electronic annotation		0000062 // acyl-CoA binding // inferred from electronic annotation /// 0003824 // catalytic activity // inferred from electronic annotation /// 0005488 // binding // inferred from electronic annotation	zgc:92030	Dr.32775	Dr.32775
		carnitine palmitoyltransferase II	0006629 // lipid metabolic process // inferred from electronic annotation /// 0006631 // fatty acid metabolic process // inferred from electronic annotation /// 0006810 // transport // inferred from electronic annotation	0005739 // mitochondrion // inferred from electronic annotation /// 0005743 // mitochondrial inner membrane // inferred from electronic annotation /// 0016020 // membrane // inferred from electronic annotation	0004095 // carnitine O-palmitoyltransferase activity // inferred from electronic annotation /// 0008415 // acyltransferase activity // inferred from electronic annotation /// 0016740 // transferase activity // inferred from electronic annotation	cpt2	Dr.148851	Dr.148851
		dihydrolipoamide branched chain transacylase E2	0008152 // metabolic process // inferred from electronic annotation /// 0046949 // acyl-CoA biosynthetic process // inferred from electronic annotation		0005515 // protein binding // inferred from electronic annotation /// 0008415 // acyltransferase activity // inferred from electronic annotation /// 0016740 // transferase activity // inferred from electronic annotation /// 0031405 // lipoic acid binding // inferred from electronic annotation /// 0043754 // dihydrolipoyllysine-residue (2-methylpropanoyl)transferase activity // inferred from elect…	dbt	Dr.109411	Dr.109411
		NADH dehydrogenase (ubiquinone) Fe-S protein 8, (NADH-coenzyme Q reductase)	0055114 // oxidation reduction // inferred from electronic annotation		0005506 // iron ion binding // inferred from electronic annotation /// 0009055 // electron carrier activity // inferred from electronic annotation /// 0016491 // oxidoreductase activity // inferred from electronic annotation /// 0016651 // oxidoreductase activity, acting on NADH or NADPH // inferred from electronic annotation /// 0046872 // metal ion binding // inferred from electronic annotation…	ndufs8	Dr.76813	Dr.76813
		zgc:85777	0008152 // metabolic process // inferred from electronic annotation /// 0055114 // oxidation reduction // inferred from electronic annotation		0003995 // acyl-CoA dehydrogenase activity // inferred from electronic annotation /// 0009055 // electron carrier activity // inferred from electronic annotation /// 0016491 // oxidoreductase activity // inferred from electronic annotation /// 0016627 // oxidoreductase activity, acting on the CH-CH group of donors // inferred from electronic annotation /// 0050660 // FAD binding // inferred from …	zgc:85777	Dr.6416	Dr.6416
		zgc:92317			0008415 // acyltransferase activity // inferred from electronic annotation /// 0016740 // transferase activity // inferred from electronic annotation	zgc:92317	Dr.76480	Dr.76480
		Isocitrate dehydrogenase 3 (NAD+) alpha	0006099 // tricarboxylic acid cycle // inferred from electronic annotation /// 0008152 // metabolic process // inferred from electronic annotation /// 0055114 // oxidation reduction // inferred from electronic annotation	0005739 // mitochondrion // inferred from electronic annotation	0000287 // magnesium ion binding // inferred from electronic annotation /// 0004449 // isocitrate dehydrogenase (NAD+) activity // inferred from electronic annotation /// 0016491 // oxidoreductase activity // inferred from electronic annotation /// 0016616 // oxidoreductase activity, acting on the CH-OH group of donors, NAD or NADP as acceptor // inferred from electronic annotation /// 0051287 //…	idh3a	Dr.13580	Dr.13580
		phosphoinositide-3-kinase, regulatory subunit, polypeptide 3 (p55, gamma)		0005942 // phosphoinositide 3-kinase complex // inferred from electronic annotation	0005515 // protein binding // inferred from electronic annotation /// 0016301 // kinase activity // inferred from electronic annotation /// 0035014 // phosphoinositide 3-kinase regulator activity // inferred from electronic annotation	pik3r3	Dr.115544	Dr.115544
		v-fos FBJ murine osteosarcoma viral oncogene homolog	0006355 // regulation of transcription, DNA-dependent // inferred from electronic annotation /// 0045449 // regulation of transcription // inferred from electronic annotation	0005634 // nucleus // inferred from electronic annotation	0003677 // DNA binding // inferred from electronic annotation /// 0003690 // double-stranded DNA binding // inferred from direct assay /// 0003700 // transcription factor activity // inferred from electronic annotation /// 0043565 // sequence-specific DNA binding // inferred from electronic annotation /// 0046983 // protein dimerization activity // inferred from electronic annotation	fos	Dr.12986	Dr.12986
		v-fos FBJ murine osteosarcoma viral oncogene homolog	0006355 // regulation of transcription, DNA-dependent // inferred from electronic annotation /// 0045449 // regulation of transcription // inferred from electronic annotation	0005634 // nucleus // inferred from electronic annotation	0003677 // DNA binding // inferred from electronic annotation /// 0003690 // double-stranded DNA binding // inferred from direct assay /// 0003700 // transcription factor activity // inferred from electronic annotation /// 0043565 // sequence-specific DNA binding // inferred from electronic annotation /// 0046983 // protein dimerization activity // inferred from electronic annotation	fos	Dr.12986	Dr.12986
		Branched chain keto acid dehydrogenase E1, alpha polypeptide	0008152 // metabolic process // inferred from electronic annotation		0016624 // oxidoreductase activity, acting on the aldehyde or oxo group of donors, disulfide as acceptor // inferred from electronic annotation	bckdha	Dr.78707	Dr.78707
		Zgc:114142	0008152 // metabolic process // inferred from electronic annotation		0008080 // N-acetyltransferase activity // inferred from electronic annotation	zgc:114142	Dr.107550	Dr.107550
		zgc:153680	0006412 // translation // inferred from electronic annotation	0005622 // intracellular // inferred from electronic annotation /// 0005840 // ribosome // inferred from electronic annotation /// 0030529 // ribonucleoprotein complex // inferred from electronic annotation	0003723 // RNA binding // inferred from electronic annotation /// 0003735 // structural constituent of ribosome // inferred from electronic annotation	zgc:153680	Dr.79412	Dr.79412
		zgc:153680	0006412 // translation // inferred from electronic annotation	0005622 // intracellular // inferred from electronic annotation /// 0005840 // ribosome // inferred from electronic annotation /// 0030529 // ribonucleoprotein complex // inferred from electronic annotation	0003723 // RNA binding // inferred from electronic annotation /// 0003735 // structural constituent of ribosome // inferred from electronic annotation	zgc:153680	Dr.79412	Dr.79412
		retinol saturase (all-trans-retinol 13,14-reductase)	0055114 // oxidation reduction // inferred from electronic annotation	0016020 // membrane // inferred from electronic annotation	0009055 // electron carrier activity // inferred from electronic annotation /// 0016491 // oxidoreductase activity // inferred from electronic annotation /// 0051786 // all-trans-retinol 13,14-reductase activity // inferred from direct assay /// 0051786 // all-trans-retinol 13,14-reductase activity // inferred from electronic annotation	retsat	Dr.80063	Dr.80063
		similar to Uncharacterized protein C1orf31 homolog		0005739 // mitochondrion // inferred from electronic annotation	0004129 // cytochrome-c oxidase activity // inferred from electronic annotation	LOC100150991
		wu:fc61g08	0006511 // ubiquitin-dependent protein catabolic process // inferred from electronic annotation		0004221 // ubiquitin thiolesterase activity // inferred from electronic annotation /// 0008270 // zinc ion binding // inferred from electronic annotation	wu:fc61g08	Dr.115308	Dr.115308
		titin a	0000902 // cell morphogenesis // inferred from mutant phenotype /// 0006468 // protein amino acid phosphorylation // inferred from electronic annotation /// 0045214 // sarcomere organization // inferred from mutant phenotype /// 0060047 // heart contraction // inferred from mutant phenotype		0004672 // protein kinase activity // inferred from electronic annotation /// 0004713 // protein tyrosine kinase activity // inferred from electronic annotation /// 0005524 // ATP binding // inferred from electronic annotation /// 0008307 // structural constituent of muscle // inferred from mutant phenotype	ttna
		AU RNA binding protein/enoyl-Coenzyme A hydratase	0008152 // metabolic process // inferred from electronic annotation		0003824 // catalytic activity // inferred from electronic annotation	auh	Dr.2043	Dr.2043
		nuclear receptor subfamily 4, group A, member 1	0006350 // transcription // inferred from electronic annotation /// 0006355 // regulation of transcription, DNA-dependent // inferred from electronic annotation	0005634 // nucleus // inferred from electronic annotation	0003677 // DNA binding // inferred from electronic annotation /// 0003700 // transcription factor activity // inferred from electronic annotation /// 0003707 // steroid hormone receptor activity // inferred from electronic annotation /// 0004872 // receptor activity // inferred from electronic annotation /// 0004879 // ligand-dependent nuclear receptor activity // inferred from electronic annotat…	nr4a1	Dr.9243	Dr.9243
		methylmalonyl Coenzyme A mutase	0008152 // metabolic process // inferred from electronic annotation		0003824 // catalytic activity // inferred from electronic annotation /// 0004494 // methylmalonyl-CoA mutase activity // inferred from electronic annotation /// 0016853 // isomerase activity // inferred from electronic annotation /// 0016866 // intramolecular transferase activity // inferred from electronic annotation /// 0031419 // cobalamin binding // inferred from electronic annotation /// 004…	mut	Dr.75892	Dr.75892
		methylmalonyl Coenzyme A mutase	0008152 // metabolic process // inferred from electronic annotation		0003824 // catalytic activity // inferred from electronic annotation /// 0004494 // methylmalonyl-CoA mutase activity // inferred from electronic annotation /// 0016853 // isomerase activity // inferred from electronic annotation /// 0016866 // intramolecular transferase activity // inferred from electronic annotation /// 0031419 // cobalamin binding // inferred from electronic annotation /// 004…	mut	Dr.75892	Dr.75892
		acyl-Coenzyme A dehydrogenase, C-2 to C-3 short chain	0008152 // metabolic process // inferred from electronic annotation /// 0055114 // oxidation reduction // inferred from electronic annotation		0003995 // acyl-CoA dehydrogenase activity // inferred from electronic annotation /// 0009055 // electron carrier activity // inferred from electronic annotation /// 0016491 // oxidoreductase activity // inferred from electronic annotation /// 0016627 // oxidoreductase activity, acting on the CH-CH group of donors // inferred from electronic annotation /// 0050660 // FAD binding // inferred from …	acads	Dr.21501	Dr.21501
		zgc:86647	0006099 // tricarboxylic acid cycle // inferred from electronic annotation /// 0008152 // metabolic process // inferred from electronic annotation /// 0055114 // oxidation reduction // inferred from electronic annotation	0005739 // mitochondrion // inferred from electronic annotation	0000287 // magnesium ion binding // inferred from electronic annotation /// 0004449 // isocitrate dehydrogenase (NAD+) activity // inferred from electronic annotation /// 0016491 // oxidoreductase activity // inferred from electronic annotation /// 0016616 // oxidoreductase activity, acting on the CH-OH group of donors, NAD or NADP as acceptor // inferred from electronic annotation /// 0051287 //…	zgc:86647	Dr.119750	Dr.119750
		zgc:92607	0006633 // fatty acid biosynthetic process // inferred from electronic annotation /// 0008610 // lipid biosynthetic process // inferred from electronic annotation		0000036 // acyl carrier activity // inferred from electronic annotation /// 0031177 // phosphopantetheine binding // inferred from electronic annotation /// 0048037 // cofactor binding // inferred from electronic annotation	zgc:92607	Dr.143615	Dr.143615
		mitochondrial ribosomal protein L48	0006412 // translation // inferred from electronic annotation	0005622 // intracellular // inferred from electronic annotation /// 0005840 // ribosome // inferred from electronic annotation	0003735 // structural constituent of ribosome // inferred from electronic annotation	mrpl48	Dr.82699	Dr.82699
		zgc:113054	0008152 // metabolic process // inferred from electronic annotation /// 0055114 // oxidation reduction // inferred from electronic annotation		0003824 // catalytic activity // inferred from electronic annotation /// 0005488 // binding // inferred from electronic annotation /// 0008171 // O-methyltransferase activity // inferred from electronic annotation /// 0016491 // oxidoreductase activity // inferred from electronic annotation	zgc:113054	Dr.80042	Dr.80042
		midnolin	0006464 // protein modification process // inferred from electronic annotation	0005634 // nucleus // inferred from electronic annotation		midn	Dr.77954	Dr.77954
		kelch repeat and BTB (POZ) domain containing 10	0006281 // DNA repair // inferred from electronic annotation		0003908 // methylated-DNA-[protein]-cysteine S-methyltransferase activity // inferred from electronic annotation /// 0005515 // protein binding // inferred from electronic annotation	kbtbd10	Dr.3984	Dr.3984
		nuclear receptor subfamily 2, group F, member 6b	0006350 // transcription // inferred from electronic annotation /// 0006355 // regulation of transcription, DNA-dependent // inferred from electronic annotation	0005634 // nucleus // inferred from electronic annotation	0003677 // DNA binding // inferred from electronic annotation /// 0003700 // transcription factor activity // inferred from electronic annotation /// 0003707 // steroid hormone receptor activity // inferred from electronic annotation /// 0004872 // receptor activity // inferred from electronic annotation /// 0004879 // ligand-dependent nuclear receptor activity // inferred from electronic annotat…	nr2f6b	Dr.16181	Dr.16181
		si:dkey-15h8.11 /// si:dkey-15h8.13	0006508 // proteolysis // inferred from electronic annotation	0005622 // intracellular // inferred from electronic annotation	0003676 // nucleic acid binding // inferred from electronic annotation /// 0008237 // metallopeptidase activity // inferred from electronic annotation /// 0008270 // zinc ion binding // inferred from electronic annotation	si:dkey-15h8.11 /// si:dkey-15h8.13	Dr.148525	Dr.148525
		zgc:92356	0008152 // metabolic process // inferred from electronic annotation		0003824 // catalytic activity // inferred from electronic annotation /// 0005488 // binding // inferred from electronic annotation /// 0016491 // oxidoreductase activity // inferred from electronic annotation	zgc:92356	Dr.15687	Dr.15687
		zgc:92356	0008152 // metabolic process // inferred from electronic annotation		0003824 // catalytic activity // inferred from electronic annotation /// 0005488 // binding // inferred from electronic annotation /// 0016491 // oxidoreductase activity // inferred from electronic annotation	zgc:92356	Dr.15687	Dr.15687
		Zgc:63556	0015937 // coenzyme A biosynthetic process // inferred from electronic annotation		0004594 // pantothenate kinase activity // inferred from electronic annotation /// 0005524 // ATP binding // inferred from electronic annotation	zgc:63556	Dr.11467	Dr.11467
		zgc:85969	0006355 // regulation of transcription, DNA-dependent // inferred from electronic annotation	0005634 // nucleus // inferred from electronic annotation	0003677 // DNA binding // inferred from electronic annotation /// 0003700 // transcription factor activity // inferred from electronic annotation /// 0043565 // sequence-specific DNA binding // inferred from electronic annotation	zgc:85969	Dr.82660	Dr.82660
		zgc:171978	0009072 // aromatic amino acid family metabolic process // inferred from electronic annotation		0003868 // 4-hydroxyphenylpyruvate dioxygenase activity // inferred from electronic annotation	zgc:171978	Dr.81037	Dr.81037
		nuclear receptor subfamily 2, group F, member 2 /// zgc:153739	0006350 // transcription // inferred from electronic annotation /// 0006355 // regulation of transcription, DNA-dependent // inferred from electronic annotation	0005634 // nucleus // inferred from electronic annotation /// 0005737 // cytoplasm // inferred from electronic annotation	0003677 // DNA binding // inferred from electronic annotation /// 0003700 // transcription factor activity // inferred from electronic annotation /// 0003707 // steroid hormone receptor activity // inferred from electronic annotation /// 0004872 // receptor activity // inferred from electronic annotation /// 0004879 // ligand-dependent nuclear receptor activity // inferred from electronic annotat…	nr2f2 /// zgc:153739	Dr.43779	Dr.43779
		zgc:112053		0016020 // membrane // inferred from electronic annotation	0008137 // NADH dehydrogenase (ubiquinone) activity // inferred from electronic annotation /// 0009055 // electron carrier activity // inferred from electronic annotation	zgc:112053	Dr.114692	Dr.114692
		ventricular myosin heavy chain /// zgc:152732	0006941 // striated muscle contraction // inferred from electronic annotation /// 0035050 // embryonic heart tube development // inferred from expression pattern /// 0055005 // ventricular cardiac myofibril development // inferred from mutant phenotype	0005863 // striated muscle thick filament // inferred from electronic annotation /// 0016459 // myosin complex // inferred from electronic annotation	0000166 // nucleotide binding // inferred from electronic annotation /// 0003774 // motor activity // inferred from electronic annotation /// 0003779 // actin binding // inferred from electronic annotation /// 0005524 // ATP binding // inferred from electronic annotation	vmhc /// zgc:152732	Dr.133581	Dr.133581
		programmed cell death 8 (apoptosis-inducing factor)	0045454 // cell redox homeostasis // inferred from electronic annotation /// 0055114 // oxidation reduction // inferred from electronic annotation	0005737 // cytoplasm // inferred from electronic annotation	0009055 // electron carrier activity // inferred from electronic annotation /// 0016491 // oxidoreductase activity // inferred from electronic annotation /// 0050660 // FAD binding // inferred from electronic annotation	pdcd8	Dr.7667	Dr.7667
		nicotinamide nucleotide transhydrogenase	0008152 // metabolic process // inferred from electronic annotation /// 0015992 // proton transport // inferred from electronic annotation /// 0055114 // oxidation reduction // inferred from electronic annotation		0003824 // catalytic activity // inferred from electronic annotation /// 0005488 // binding // inferred from electronic annotation /// 0008746 // NAD(P) transhydrogenase activity // inferred from electronic annotation /// 0008750 // NAD(P)+ transhydrogenase (AB-specific) activity // inferred from electronic annotation /// 0009055 // electron carrier activity // inferred from electronic annotation…	nnt	Dr.17927	Dr.17927
		ATPase, Ca++ transporting, plasma membrane 2	0006754 // ATP biosynthetic process // inferred from electronic annotation /// 0006812 // cation transport // inferred from electronic annotation /// 0006816 // calcium ion transport // inferred from electronic annotation /// 0008152 // metabolic process // inferred from electronic annotation /// 0030182 // neuron differentiation // inferred from sequence or structural similarity	0005737 // cytoplasm // inferred from sequence or structural similarity /// 0016020 // membrane // inferred from electronic annotation /// 0016021 // integral to membrane // inferred from electronic annotation	0000166 // nucleotide binding // inferred from electronic annotation /// 0003824 // catalytic activity // inferred from electronic annotation /// 0005388 // calcium-transporting ATPase activity // inferred from electronic annotation /// 0005524 // ATP binding // inferred from electronic annotation /// 0015085 // calcium ion transmembrane transporter activity // inferred from electronic annotation…	atp2b2	Dr.11302	Dr.11302
		zgc:77060	0006355 // regulation of transcription, DNA-dependent // inferred from electronic annotation	0005634 // nucleus // inferred from electronic annotation	0003677 // DNA binding // inferred from electronic annotation /// 0003700 // transcription factor activity // inferred from electronic annotation /// 0043565 // sequence-specific DNA binding // inferred from electronic annotation /// 0046983 // protein dimerization activity // inferred from electronic annotation	zgc:77060	Dr.81949	Dr.81949
		wu:fc83c01	0006468 // protein amino acid phosphorylation // inferred from electronic annotation		0000166 // nucleotide binding // inferred from electronic annotation /// 0004672 // protein kinase activity // inferred from electronic annotation /// 0004674 // protein serine/threonine kinase activity // inferred from electronic annotation /// 0005524 // ATP binding // inferred from electronic annotation /// 0016301 // kinase activity // inferred from electronic annotation /// 0016740 // transf…	wu:fc83c01	Dr.136277	Dr.136277
		v-fos FBJ murine osteosarcoma viral oncogene homolog	0006355 // regulation of transcription, DNA-dependent // inferred from electronic annotation /// 0045449 // regulation of transcription // inferred from electronic annotation	0005634 // nucleus // inferred from electronic annotation	0003677 // DNA binding // inferred from electronic annotation /// 0003690 // double-stranded DNA binding // inferred from direct assay /// 0003700 // transcription factor activity // inferred from electronic annotation /// 0043565 // sequence-specific DNA binding // inferred from electronic annotation /// 0046983 // protein dimerization activity // inferred from electronic annotation	fos	Dr.12986	Dr.12986
		mitochondrial ribosomal protein S24	0006412 // translation // inferred from sequence or structural similarity	0005739 // mitochondrion // inferred from electronic annotation /// 0005762 // mitochondrial large ribosomal subunit // inferred from sequence or structural similarity /// 0005840 // ribosome // inferred from electronic annotation /// 0030529 // ribonucleoprotein complex // inferred from electronic annotation	0003735 // structural constituent of ribosome // inferred from sequence or structural similarity	mrps24	Dr.84430	Dr.84430
		Dual-specificity tyrosine-(Y)-phosphorylation regulated kinase 2	0006468 // protein amino acid phosphorylation // inferred from electronic annotation		0000166 // nucleotide binding // inferred from electronic annotation /// 0004672 // protein kinase activity // inferred from electronic annotation /// 0004674 // protein serine/threonine kinase activity // inferred from electronic annotation /// 0005524 // ATP binding // inferred from electronic annotation /// 0016301 // kinase activity // inferred from electronic annotation /// 0016740 // transf…	dyrk2	Dr.73068	Dr.73068
		Protein tyrosine phosphatase, non-receptor type 12	0006470 // protein amino acid dephosphorylation // inferred from electronic annotation /// 0016311 // dephosphorylation // inferred from electronic annotation		0004725 // protein tyrosine phosphatase activity // inferred from electronic annotation /// 0004872 // receptor activity // inferred from electronic annotation /// 0016787 // hydrolase activity // inferred from electronic annotation /// 0016791 // phosphatase activity // inferred from electronic annotation	ptpn12	Dr.84683	Dr.84683
		DEAD (Asp-Glu-Ala-Asp) box polypeptide 51	0006364 // rRNA processing // inferred from electronic annotation /// 0042254 // ribosome biogenesis // inferred from electronic annotation	0005634 // nucleus // inferred from electronic annotation	0000166 // nucleotide binding // inferred from electronic annotation /// 0003676 // nucleic acid binding // inferred from electronic annotation /// 0003723 // RNA binding // inferred from electronic annotation /// 0004386 // helicase activity // inferred from electronic annotation /// 0005524 // ATP binding // inferred from electronic annotation /// 0008026 // ATP-dependent helicase activity // i…	ddx51	Dr.77952	Dr.77952
		mitochondrial ribosomal protein L28	0045449 // regulation of transcription // inferred from electronic annotation	0005840 // ribosome // inferred from electronic annotation	0003700 // transcription factor activity // inferred from electronic annotation	mrpl28	Dr.45778	Dr.45778
		NADH dehydrogenase (ubiquinone) 1 alpha subcomplex, 9	0001666 // response to hypoxia // inferred from direct assay /// 0008152 // metabolic process // inferred from electronic annotation /// 0044237 // cellular metabolic process // inferred from electronic annotation		0003824 // catalytic activity // inferred from electronic annotation /// 0005488 // binding // inferred from electronic annotation /// 0050662 // coenzyme binding // inferred from electronic annotation	ndufa9	Dr.1884	Dr.1884
		zgc:92356	0008152 // metabolic process // inferred from electronic annotation		0003824 // catalytic activity // inferred from electronic annotation /// 0005488 // binding // inferred from electronic annotation /// 0016491 // oxidoreductase activity // inferred from electronic annotation	zgc:92356	Dr.15687	Dr.15687
		thimet oligopeptidase 1	0006508 // proteolysis // inferred from electronic annotation		0004222 // metalloendopeptidase activity // inferred from electronic annotation /// 0008233 // peptidase activity // inferred from electronic annotation /// 0008237 // metallopeptidase activity // inferred from electronic annotation /// 0008270 // zinc ion binding // inferred from electronic annotation /// 0016787 // hydrolase activity // inferred from electronic annotation	thop1	Dr.18458	Dr.18458
		novel protein similar to vertebrate mitochondrial ribosomal protein L1 (MRPL1) (zgc:91951 )	0006396 // RNA processing // inferred from electronic annotation /// 0006412 // translation // inferred from electronic annotation	0005622 // intracellular // inferred from electronic annotation /// 0005840 // ribosome // inferred from electronic annotation	0003723 // RNA binding // inferred from electronic annotation /// 0003735 // structural constituent of ribosome // inferred from electronic annotation	DKEY-58F10.1	Dr.85482	Dr.85482
		dual specificity phosphatase 6	0006470 // protein amino acid dephosphorylation // inferred from direct assay /// 0006470 // protein amino acid dephosphorylation // inferred from electronic annotation /// 0009953 // dorsal/ventral pattern formation // inferred from mutant phenotype /// 0016311 // dephosphorylation // inferred from electronic annotation /// 0040036 // regulation of fibroblast growth factor receptor signaling pat…		0004721 // phosphoprotein phosphatase activity // inferred from direct assay /// 0004725 // protein tyrosine phosphatase activity // inferred from electronic annotation /// 0008138 // protein tyrosine/serine/threonine phosphatase activity // inferred from electronic annotation /// 0016301 // kinase activity // inferred from electronic annotation /// 0016791 // phosphatase activity // inferred fro…	dusp6	Dr.120762	Dr.120762
		zgc:73198			0009055 // electron carrier activity // inferred from electronic annotation /// 0016491 // oxidoreductase activity // inferred from electronic annotation /// 0051287 // NAD or NADH binding // inferred from electronic annotation	zgc:73198	Dr.76085	Dr.76085
		zgc:152982	0018149 // peptide cross-linking // inferred from electronic annotation		0003810 // protein-glutamine gamma-glutamyltransferase activity // inferred from electronic annotation	zgc:152982
		zinc and ring finger 1	0019941 // modification-dependent protein catabolic process // inferred from electronic annotation	0005764 // lysosome // inferred from electronic annotation /// 0005768 // endosome // inferred from electronic annotation /// 0016020 // membrane // inferred from electronic annotation	0005515 // protein binding // inferred from electronic annotation /// 0008270 // zinc ion binding // inferred from electronic annotation /// 0016874 // ligase activity // inferred from electronic annotation /// 0046872 // metal ion binding // inferred from electronic annotation	znrf1	Dr.81068	Dr.81068
		zgc:162401	0006412 // translation // inferred from electronic annotation	0005622 // intracellular // inferred from electronic annotation /// 0005840 // ribosome // inferred from electronic annotation /// 0030529 // ribonucleoprotein complex // inferred from electronic annotation	0003735 // structural constituent of ribosome // inferred from electronic annotation	zgc:162401	Dr.15752	Dr.15752
		zgc:92607	0006633 // fatty acid biosynthetic process // inferred from electronic annotation /// 0008610 // lipid biosynthetic process // inferred from electronic annotation		0000036 // acyl carrier activity // inferred from electronic annotation /// 0031177 // phosphopantetheine binding // inferred from electronic annotation /// 0048037 // cofactor binding // inferred from electronic annotation	zgc:92607	Dr.143615	Dr.143615
		zgc:92607	0006633 // fatty acid biosynthetic process // inferred from electronic annotation /// 0008610 // lipid biosynthetic process // inferred from electronic annotation		0000036 // acyl carrier activity // inferred from electronic annotation /// 0031177 // phosphopantetheine binding // inferred from electronic annotation /// 0048037 // cofactor binding // inferred from electronic annotation	zgc:92607	Dr.143615	Dr.143615
		ATPase, Ca++ transporting, plasma membrane 4	0006754 // ATP biosynthetic process // inferred from electronic annotation /// 0006810 // transport // inferred from electronic annotation /// 0006811 // ion transport // inferred from electronic annotation /// 0006812 // cation transport // inferred from electronic annotation /// 0006816 // calcium ion transport // inferred from electronic annotation /// 0008152 // metabolic process // inferred …	0016020 // membrane // inferred from electronic annotation /// 0016021 // integral to membrane // inferred from electronic annotation	0000166 // nucleotide binding // inferred from electronic annotation /// 0003824 // catalytic activity // inferred from electronic annotation /// 0005388 // calcium-transporting ATPase activity // inferred from electronic annotation /// 0005524 // ATP binding // inferred from electronic annotation /// 0015085 // calcium ion transmembrane transporter activity // inferred from electronic annotation…	atp2b4	Dr.6752	Dr.6752
		acyl-CoA synthetase long-chain family member 1	0008152 // metabolic process // inferred from electronic annotation		0003824 // catalytic activity // inferred from electronic annotation	acsl1	Dr.79066	Dr.79066
		acyl-CoA synthetase long-chain family member 1	0008152 // metabolic process // inferred from electronic annotation		0003824 // catalytic activity // inferred from electronic annotation	acsl1	Dr.79066	Dr.79066
		acyl-CoA synthetase long-chain family member 1	0008152 // metabolic process // inferred from electronic annotation		0003824 // catalytic activity // inferred from electronic annotation	acsl1	Dr.79066	Dr.79066
		zgc:86905	0006468 // protein amino acid phosphorylation // inferred from electronic annotation /// 0006950 // response to stress // inferred from sequence or structural similarity /// 0007243 // protein kinase cascade // inferred from sequence or structural similarity		0000166 // nucleotide binding // inferred from electronic annotation /// 0004672 // protein kinase activity // inferred from electronic annotation /// 0004674 // protein serine/threonine kinase activity // inferred from electronic annotation /// 0004707 // MAP kinase activity // inferred from electronic annotation /// 0005524 // ATP binding // inferred from electronic annotation /// 0008339 // MP…	zgc:86905	Dr.31087	Dr.31087
		similar to methylcrotonoyl-Coenzyme A carboxylase 1 (alpha)	0008152 // metabolic process // inferred from electronic annotation		0003824 // catalytic activity // inferred from electronic annotation /// 0005524 // ATP binding // inferred from electronic annotation /// 0009374 // biotin binding // inferred from electronic annotation /// 0016874 // ligase activity // inferred from electronic annotation	LOC559969
		3-hydroxyisobutyrate dehydrogenase b	0006098 // pentose-phosphate shunt // inferred from electronic annotation /// 0006573 // valine metabolic process // inferred from electronic annotation /// 0008152 // metabolic process // inferred from electronic annotation /// 0055114 // oxidation reduction // inferred from electronic annotation		0003824 // catalytic activity // inferred from electronic annotation /// 0004616 // phosphogluconate dehydrogenase (decarboxylating) activity // inferred from electronic annotation /// 0005488 // binding // inferred from electronic annotation /// 0008442 // 3-hydroxyisobutyrate dehydrogenase activity // inferred from electronic annotation /// 0016491 // oxidoreductase activity // inferred from el…	hibadhb	Dr.14021	Dr.14021
		transcription factor B2, mitochondrial	0000154 // rRNA modification // inferred from electronic annotation /// 0006355 // regulation of transcription, DNA-dependent // inferred from electronic annotation /// 0031167 // rRNA methylation // inferred from electronic annotation	0005739 // mitochondrion // inferred from electronic annotation	0000179 // rRNA (adenine-N6,N6-)-dimethyltransferase activity // inferred from electronic annotation /// 0003712 // transcription cofactor activity // inferred from electronic annotation /// 0008649 // rRNA methyltransferase activity // inferred from electronic annotation /// 0043790 // dimethyladenosine transferase activity // inferred from electronic annotation	tfb2m	Dr.36376	Dr.36376
		v-fos FBJ murine osteosarcoma viral oncogene homolog	0006355 // regulation of transcription, DNA-dependent // inferred from electronic annotation /// 0045449 // regulation of transcription // inferred from electronic annotation	0005634 // nucleus // inferred from electronic annotation	0003677 // DNA binding // inferred from electronic annotation /// 0003690 // double-stranded DNA binding // inferred from direct assay /// 0003700 // transcription factor activity // inferred from electronic annotation /// 0043565 // sequence-specific DNA binding // inferred from electronic annotation /// 0046983 // protein dimerization activity // inferred from electronic annotation	fos	Dr.12986	Dr.12986
		actin, alpha 1, skeletal muscle	0006508 // proteolysis // inferred from electronic annotation	0005737 // cytoplasm // inferred from electronic annotation /// 0005856 // cytoskeleton // inferred from electronic annotation /// 0016020 // membrane // inferred from electronic annotation	0000166 // nucleotide binding // inferred from electronic annotation /// 0004252 // serine-type endopeptidase activity // inferred from electronic annotation /// 0005515 // protein binding // inferred from electronic annotation /// 0005524 // ATP binding // inferred from electronic annotation /// 0008236 // serine-type peptidase activity // inferred from electronic annotation	acta1	Dr.75552	Dr.75552
		actin, alpha 1, skeletal muscle	0006508 // proteolysis // inferred from electronic annotation	0005737 // cytoplasm // inferred from electronic annotation /// 0005856 // cytoskeleton // inferred from electronic annotation /// 0016020 // membrane // inferred from electronic annotation	0000166 // nucleotide binding // inferred from electronic annotation /// 0004252 // serine-type endopeptidase activity // inferred from electronic annotation /// 0005515 // protein binding // inferred from electronic annotation /// 0005524 // ATP binding // inferred from electronic annotation /// 0008236 // serine-type peptidase activity // inferred from electronic annotation	acta1	Dr.75552	Dr.75552
Cel	cell
		Gene Title	Gene Ontology Biological Process	Gene Ontology Cellular Component	Gene Ontology Molecular Function	Gene Symbol	UniGene ID	Unigene(Avadis)
		heat shock protein 90-alpha 1	0006457 // protein folding // inferred from electronic annotation /// 0006950 // response to stress // inferred from electronic annotation /// 0014866 // skeletal myofibril assembly // inferred from mutant phenotype /// 0030239 // myofibril assembly // inferred from mutant phenotype /// 0030241 // muscle thick filament assembly // inferred from mutant phenotype /// 0045429 // positive regulation …	0005737 // cytoplasm // inferred from electronic annotation /// 0030018 // Z disc // inferred from direct assay	0000166 // nucleotide binding // inferred from electronic annotation /// 0005515 // protein binding // inferred from physical interaction /// 0005524 // ATP binding // inferred from electronic annotation /// 0030235 // nitric-oxide synthase regulator activity // inferred from sequence or structural similarity /// 0051082 // unfolded protein binding // inferred from electronic annotation	hsp90a.1	Dr.75834	Dr.75834
		actin, alpha 1, skeletal muscle	0006508 // proteolysis // inferred from electronic annotation	0005737 // cytoplasm // inferred from electronic annotation /// 0005856 // cytoskeleton // inferred from electronic annotation /// 0016020 // membrane // inferred from electronic annotation	0000166 // nucleotide binding // inferred from electronic annotation /// 0004252 // serine-type endopeptidase activity // inferred from electronic annotation /// 0005515 // protein binding // inferred from electronic annotation /// 0005524 // ATP binding // inferred from electronic annotation /// 0008236 // serine-type peptidase activity // inferred from electronic annotation	acta1	Dr.89132	Dr.89132
		heat shock 60kD protein 1 (chaperonin)	0006457 // protein folding // inferred from electronic annotation /// 0006950 // response to stress // inferred from electronic annotation /// 0031101 // fin regeneration // inferred from mutant phenotype /// 0042246 // tissue regeneration // inferred from mutant phenotype /// 0044267 // cellular protein metabolic process // inferred from electronic annotation	0005737 // cytoplasm // inferred from electronic annotation	0000166 // nucleotide binding // inferred from electronic annotation /// 0005515 // protein binding // inferred from electronic annotation /// 0005524 // ATP binding // inferred from electronic annotation	hspd1	Dr.75320	Dr.75320
		CCAAT/enhancer binding protein (C/EBP), beta	0006355 // regulation of transcription, DNA-dependent // inferred from electronic annotation /// 0009617 // response to bacterium // inferred from direct assay	0005634 // nucleus // inferred from electronic annotation	0003677 // DNA binding // inferred from electronic annotation /// 0003700 // transcription factor activity // inferred from electronic annotation /// 0043565 // sequence-specific DNA binding // inferred from electronic annotation /// 0046983 // protein dimerization activity // inferred from electronic annotation	cebpb	Dr.79988	Dr.79988
		ets related protein erm	0006355 // regulation of transcription, DNA-dependent // inferred from electronic annotation	0005634 // nucleus // inferred from electronic annotation	0003677 // DNA binding // inferred from electronic annotation /// 0003700 // transcription factor activity // inferred from electronic annotation /// 0043565 // sequence-specific DNA binding // inferred from direct assay /// 0043565 // sequence-specific DNA binding // inferred from electronic annotation	erm	Dr.104699	Dr.104699
		unc-45 homolog B (C. elegans)	0007519 // skeletal muscle tissue development // inferred from mutant phenotype /// 0030239 // myofibril assembly // inferred from mutant phenotype /// 0048738 // cardiac muscle tissue development // inferred from mutant phenotype	0005737 // cytoplasm // inferred from direct assay /// 0030018 // Z disc // inferred from direct assay	0005488 // binding // inferred from electronic annotation /// 0005515 // protein binding // inferred from physical interaction	unc45b	Dr.32617	Dr.32617
		hairy-related 9	0006350 // transcription // inferred from electronic annotation /// 0006355 // regulation of transcription, DNA-dependent // inferred from electronic annotation /// 0045449 // regulation of transcription // inferred from electronic annotation /// 0050768 // negative regulation of neurogenesis // inferred from mutant phenotype	0005634 // nucleus // inferred from electronic annotation	0003677 // DNA binding // inferred from electronic annotation /// 0030528 // transcription regulator activity // inferred from electronic annotation	her9	Dr.78757	Dr.78757
		protein tyrosine kinase 2.1	0006468 // protein amino acid phosphorylation // inferred from electronic annotation /// 0007172 // signal complex assembly // inferred from electronic annotation	0005856 // cytoskeleton // inferred from electronic annotation /// 0005925 // focal adhesion // inferred from electronic annotation	0000166 // nucleotide binding // inferred from electronic annotation /// 0004672 // protein kinase activity // inferred from electronic annotation /// 0004713 // protein tyrosine kinase activity // inferred from electronic annotation /// 0004871 // signal transducer activity // inferred from electronic annotation /// 0005524 // ATP binding // inferred from electronic annotation /// 0016301 // kin…	ptk2.1	Dr.692	Dr.692
		iroquois homeobox protein 3a	0006355 // regulation of transcription, DNA-dependent // inferred from electronic annotation /// 0007369 // gastrulation // inferred from mutant phenotype /// 0045449 // regulation of transcription // inferred from electronic annotation	0005634 // nucleus // inferred from electronic annotation	0003677 // DNA binding // inferred from electronic annotation /// 0003700 // transcription factor activity // inferred from electronic annotation /// 0030528 // transcription regulator activity // inferred from electronic annotation /// 0043565 // sequence-specific DNA binding // inferred from electronic annotation	irx3a	Dr.142291	Dr.142291
		sprouty (Drosophila) homolog 4	0007275 // multicellular organismal development // inferred from electronic annotation /// 0009966 // regulation of signal transduction // inferred from electronic annotation /// 0030097 // hemopoiesis // inferred from mutant phenotype /// 0040037 // negative regulation of fibroblast growth factor receptor signaling pathway // inferred from mutant phenotype	0016020 // membrane // inferred from electronic annotation		spry4	Dr.32057	Dr.32057
		FEZ family zinc finger 2	0006350 // transcription // inferred from electronic annotation /// 0006355 // regulation of transcription, DNA-dependent // inferred from electronic annotation /// 0007275 // multicellular organismal development // inferred from electronic annotation /// 0007399 // nervous system development // inferred from electronic annotation /// 0007399 // nervous system development // inferred from mutant …	0005622 // intracellular // inferred from electronic annotation /// 0005634 // nucleus // inferred from electronic annotation	0003676 // nucleic acid binding // inferred from electronic annotation /// 0003677 // DNA binding // inferred from electronic annotation /// 0008270 // zinc ion binding // inferred from electronic annotation /// 0008270 // zinc ion binding // inferred from sequence or structural similarity /// 0016564 // transcription repressor activity // inferred from mutant phenotype /// 0046872 // metal ion b…	fezf2	Dr.82591	Dr.82591
		GATA-binding protein 6	0001889 // liver development // inferred from mutant phenotype /// 0003007 // heart morphogenesis // inferred from mutant phenotype /// 0006355 // regulation of transcription, DNA-dependent // inferred from electronic annotation /// 0045941 // positive regulation of transcription // inferred from electronic annotation	0005634 // nucleus // inferred from electronic annotation	0003677 // DNA binding // inferred from electronic annotation /// 0003700 // transcription factor activity // inferred from electronic annotation /// 0008270 // zinc ion binding // inferred from electronic annotation /// 0016563 // transcription activator activity // inferred from electronic annotation /// 0030528 // transcription regulator activity // inferred from electronic annotation /// 0043…	gata6	Dr.78356	Dr.78356
		glucose phosphate isomerase b	0006094 // gluconeogenesis // inferred from electronic annotation /// 0006096 // glycolysis // inferred from electronic annotation	0005737 // cytoplasm // inferred from electronic annotation	0004347 // glucose-6-phosphate isomerase activity // inferred from electronic annotation /// 0016853 // isomerase activity // inferred from electronic annotation	gpib	Dr.17726	Dr.17726
		early growth response 1	0006350 // transcription // inferred from electronic annotation /// 0006355 // regulation of transcription, DNA-dependent // inferred from electronic annotation /// 0043010 // camera-type eye development // inferred from mutant phenotype	0005622 // intracellular // inferred from electronic annotation /// 0005634 // nucleus // inferred from electronic annotation	0003676 // nucleic acid binding // inferred from electronic annotation /// 0003677 // DNA binding // inferred from electronic annotation /// 0008270 // zinc ion binding // inferred from electronic annotation /// 0046872 // metal ion binding // inferred from electronic annotation	egr1	Dr.144146	Dr.144146
		succinate dehydrogenase complex, subunit A, flavoprotein (Fp)	0006099 // tricarboxylic acid cycle // inferred from electronic annotation /// 0006810 // transport // inferred from electronic annotation /// 0022900 // electron transport chain // inferred from electronic annotation /// 0055114 // oxidation reduction // inferred from electronic annotation	0005739 // mitochondrion // inferred from electronic annotation /// 0005743 // mitochondrial inner membrane // inferred from electronic annotation /// 0016020 // membrane // inferred from electronic annotation	0008177 // succinate dehydrogenase (ubiquinone) activity // inferred from electronic annotation /// 0009055 // electron carrier activity // inferred from electronic annotation /// 0016491 // oxidoreductase activity // inferred from electronic annotation /// 0016627 // oxidoreductase activity, acting on the CH-CH group of donors // inferred from electronic annotation /// 0050660 // FAD binding // …	sdha	Dr.105233	Dr.105233
		dihydrolipoamide S-succinyltransferase	0006099 // tricarboxylic acid cycle // inferred from electronic annotation /// 0008152 // metabolic process // inferred from electronic annotation	0045252 // oxoglutarate dehydrogenase complex // inferred from electronic annotation	0004149 // dihydrolipoyllysine-residue succinyltransferase activity // inferred from electronic annotation /// 0008415 // acyltransferase activity // inferred from electronic annotation /// 0016740 // transferase activity // inferred from electronic annotation /// 0031405 // lipoic acid binding // inferred from electronic annotation	dlst	Dr.78638	Dr.78638
		jun B proto-oncogene	0006355 // regulation of transcription, DNA-dependent // inferred from electronic annotation /// 0045449 // regulation of transcription // inferred from electronic annotation	0005634 // nucleus // inferred from electronic annotation	0003677 // DNA binding // inferred from electronic annotation /// 0003700 // transcription factor activity // inferred from electronic annotation /// 0043565 // sequence-specific DNA binding // inferred from electronic annotation /// 0046983 // protein dimerization activity // inferred from electronic annotation	junb	Dr.10326	Dr.10326
		mutS homolog 2 (E. coli)	0006298 // mismatch repair // inferred from electronic annotation /// 0006298 // mismatch repair // inferred from sequence or structural similarity /// 0043570 // maintenance of DNA repeat elements // inferred from mutant phenotype	0032301 // MutSalpha complex // inferred from electronic annotation /// 0032302 // MutSbeta complex // inferred from electronic annotation	0003677 // DNA binding // inferred from electronic annotation /// 0005524 // ATP binding // inferred from electronic annotation /// 0030983 // mismatched DNA binding // inferred from electronic annotation /// 0032137 // guanine/thymine mispair binding // inferred from direct assay /// 0032137 // guanine/thymine mispair binding // inferred from genetic interaction	msh2	Dr.105564	Dr.105564
		heat shock protein 9	0006457 // protein folding // inferred from electronic annotation /// 0006950 // response to stress // inferred from electronic annotation /// 0030097 // hemopoiesis // inferred from mutant phenotype	0005759 // mitochondrial matrix // non-traceable author statement	0000166 // nucleotide binding // inferred from electronic annotation /// 0005524 // ATP binding // inferred from electronic annotation /// 0005524 // ATP binding // non-traceable author statement /// 0016887 // ATPase activity // non-traceable author statement /// 0051082 // unfolded protein binding // inferred from electronic annotation	hspa9	Dr.76128	Dr.76128
		Ras association (RalGDS/AF-6) domain family 8	0006355 // regulation of transcription, DNA-dependent // inferred from electronic annotation /// 0007165 // signal transduction // inferred from electronic annotation	0005622 // intracellular // inferred from electronic annotation /// 0005634 // nucleus // inferred from electronic annotation	0003677 // DNA binding // inferred from electronic annotation /// 0003700 // transcription factor activity // inferred from electronic annotation /// 0008270 // zinc ion binding // inferred from electronic annotation /// 0043565 // sequence-specific DNA binding // inferred from electronic annotation	rassf8	Dr.6913	Dr.6913
		elongation of very long chain fatty acids (FEN1/Elo2, SUR4/Elo3, yeast)-like 1b		0016021 // integral to membrane // inferred from electronic annotation		elovl1b	Dr.117075	Dr.117075
		zgc:56235	0006810 // transport // inferred from electronic annotation /// 0006820 // anion transport // inferred from electronic annotation	0005741 // mitochondrial outer membrane // inferred from electronic annotation /// 0016020 // membrane // inferred from electronic annotation /// 0016021 // integral to membrane // inferred from electronic annotation	0008308 // voltage-gated anion channel activity // inferred from electronic annotation	zgc:56235	Dr.84972	Dr.84972
		sorting and assembly machinery component 50 homolog (S. cerevisiae)		0019867 // outer membrane // inferred from electronic annotation		samm50	Dr.80333	Dr.80333
		zgc:55871	0006810 // transport // inferred from electronic annotation	0016021 // integral to membrane // inferred from electronic annotation	0005215 // transporter activity // inferred from electronic annotation	zgc:55871	Dr.82635	Dr.82635
		uncoupling protein 2, like	0006810 // transport // inferred from electronic annotation /// 0006839 // mitochondrial transport // inferred from electronic annotation	0005739 // mitochondrion // inferred from electronic annotation /// 0016020 // membrane // inferred from electronic annotation /// 0016021 // integral to membrane // inferred from electronic annotation	0005488 // binding // inferred from electronic annotation	ucp2l	Dr.116774	Dr.116774
		dihydrolipoamide S-acetyltransferase (E2 component of pyruvate dehydrogenase complex)	0006086 // acetyl-CoA biosynthetic process from pyruvate // inferred from mutant phenotype /// 0006090 // pyruvate metabolic process // inferred from electronic annotation /// 0006090 // pyruvate metabolic process // inferred from mutant phenotype /// 0006412 // translation // inferred from electronic annotation /// 0006418 // tRNA aminoacylation for protein translation // inferred from electroni…	0005737 // cytoplasm // inferred from electronic annotation /// 0045254 // pyruvate dehydrogenase complex // inferred from electronic annotation	0000166 // nucleotide binding // inferred from electronic annotation /// 0004738 // pyruvate dehydrogenase activity // inferred from mutant phenotype /// 0004742 // dihydrolipoyllysine-residue acetyltransferase activity // inferred from electronic annotation /// 0004812 // aminoacyl-tRNA ligase activity // inferred from electronic annotation /// 0005515 // protein binding // inferred from electro…	dlat	Dr.31625	Dr.31625
		zgc:110766	0006414 // translational elongation // inferred from electronic annotation	0005622 // intracellular // inferred from electronic annotation	0000166 // nucleotide binding // inferred from electronic annotation /// 0003746 // translation elongation factor activity // inferred from electronic annotation /// 0003924 // GTPase activity // inferred from electronic annotation /// 0005525 // GTP binding // inferred from electronic annotation	zgc:110766	Dr.76065	Dr.76065
		cadherin 11, osteoblast	0007155 // cell adhesion // inferred from electronic annotation /// 0007156 // homophilic cell adhesion // inferred from electronic annotation	0005886 // plasma membrane // inferred from electronic annotation /// 0016020 // membrane // inferred from electronic annotation /// 0016021 // integral to membrane // inferred from electronic annotation	0005509 // calcium ion binding // inferred from electronic annotation /// 0005515 // protein binding // inferred from electronic annotation	cdh11	Dr.251	Dr.251
		titin a	0000902 // cell morphogenesis // inferred from mutant phenotype /// 0006468 // protein amino acid phosphorylation // inferred from electronic annotation /// 0032313 // regulation of Rab GTPase activity // inferred from electronic annotation /// 0035023 // regulation of Rho protein signal transduction // inferred from electronic annotation /// 0045214 // sarcomere organization // inferred from mut…	0005622 // intracellular // inferred from electronic annotation	0004672 // protein kinase activity // inferred from electronic annotation /// 0004713 // protein tyrosine kinase activity // inferred from electronic annotation /// 0005089 // Rho guanyl-nucleotide exchange factor activity // inferred from electronic annotation /// 0005097 // Rab GTPase activator activity // inferred from electronic annotation /// 0005524 // ATP binding // inferred from electroni…	ttna	Dr.105360	Dr.105360
		titin a	0000902 // cell morphogenesis // inferred from mutant phenotype /// 0006468 // protein amino acid phosphorylation // inferred from electronic annotation /// 0035023 // regulation of Rho protein signal transduction // inferred from electronic annotation /// 0045214 // sarcomere organization // inferred from mutant phenotype /// 0060047 // heart contraction // inferred from mutant phenotype	0005622 // intracellular // inferred from electronic annotation	0004672 // protein kinase activity // inferred from electronic annotation /// 0004713 // protein tyrosine kinase activity // inferred from electronic annotation /// 0005089 // Rho guanyl-nucleotide exchange factor activity // inferred from electronic annotation /// 0005524 // ATP binding // inferred from electronic annotation /// 0008307 // structural constituent of muscle // inferred from mutant…	ttna	Dr.105360	Dr.105360
		ATPase, Ca++ transporting, cardiac muscle, fast twitch 1 like	0006754 // ATP biosynthetic process // inferred from electronic annotation /// 0006812 // cation transport // inferred from electronic annotation /// 0006816 // calcium ion transport // inferred from electronic annotation /// 0008152 // metabolic process // inferred from electronic annotation	0016020 // membrane // inferred from electronic annotation /// 0016021 // integral to membrane // inferred from electronic annotation	0000166 // nucleotide binding // inferred from electronic annotation /// 0003824 // catalytic activity // inferred from electronic annotation /// 0005388 // calcium-transporting ATPase activity // inferred from electronic annotation /// 0005524 // ATP binding // inferred from electronic annotation /// 0015662 // ATPase activity, coupled to transmembrane movement of ions, phosphorylative mechanism…	atp2a1l	Dr.132724	Dr.132724
		solute carrier family 25 (mitochondrial carrier; adenine nucleotide translocator), member 4	0006810 // transport // inferred from electronic annotation	0005743 // mitochondrial inner membrane // inferred from electronic annotation /// 0016020 // membrane // inferred from electronic annotation /// 0016021 // integral to membrane // inferred from electronic annotation	0005215 // transporter activity // inferred from electronic annotation /// 0005488 // binding // inferred from electronic annotation	slc25a4	Dr.75854	Dr.75854
		coenzyme Q10 homolog B (S. cerevisiae)		0005739 // mitochondrion // inferred from electronic annotation		coq10b	Dr.16371	Dr.16371
		zgc:158138	0006631 // fatty acid metabolic process // inferred from electronic annotation /// 0006635 // fatty acid beta-oxidation // inferred from electronic annotation /// 0008152 // metabolic process // inferred from electronic annotation /// 0055114 // oxidation reduction // inferred from electronic annotation	0005739 // mitochondrion // inferred from electronic annotation /// 0016507 // fatty acid beta-oxidation multienzyme complex // inferred from electronic annotation	0003824 // catalytic activity // inferred from electronic annotation /// 0003857 // 3-hydroxyacyl-CoA dehydrogenase activity // inferred from electronic annotation /// 0004300 // enoyl-CoA hydratase activity // inferred from electronic annotation /// 0005488 // binding // inferred from electronic annotation /// 0016491 // oxidoreductase activity // inferred from electronic annotation /// 0050662 …	zgc:158138	Dr.29120	Dr.29120
		NADH dehydrogenase (ubiquinone) Fe-S protein 1	0042773 // ATP synthesis coupled electron transport // inferred from electronic annotation /// 0055114 // oxidation reduction // inferred from electronic annotation	0016020 // membrane // inferred from electronic annotation	0005506 // iron ion binding // inferred from electronic annotation /// 0008137 // NADH dehydrogenase (ubiquinone) activity // inferred from electronic annotation /// 0009055 // electron carrier activity // inferred from electronic annotation /// 0016491 // oxidoreductase activity // inferred from electronic annotation /// 0016651 // oxidoreductase activity, acting on NADH or NADPH // inferred fro…	ndufs1	Dr.76053	Dr.76053
		hydroxyacyl-Coenzyme A dehydrogenase/3-ketoacyl-Coenzyme A thiolase/enoyl-Coenzyme A hydratase, alpha subunit	0006631 // fatty acid metabolic process // inferred from electronic annotation /// 0006635 // fatty acid beta-oxidation // inferred from electronic annotation /// 0008152 // metabolic process // inferred from electronic annotation /// 0009617 // response to bacterium // inferred from direct assay /// 0055114 // oxidation reduction // inferred from electronic annotation	0005739 // mitochondrion // inferred from electronic annotation /// 0016507 // fatty acid beta-oxidation multienzyme complex // inferred from electronic annotation	0003824 // catalytic activity // inferred from electronic annotation /// 0003857 // 3-hydroxyacyl-CoA dehydrogenase activity // inferred from electronic annotation /// 0004300 // enoyl-CoA hydratase activity // inferred from electronic annotation /// 0005488 // binding // inferred from electronic annotation /// 0016491 // oxidoreductase activity // inferred from electronic annotation /// 0050662 …	hadha	Dr.765	Dr.765
		zgc:77614		0005634 // nucleus // inferred from electronic annotation	0008270 // zinc ion binding // inferred from electronic annotation	zgc:77614	Dr.144050	Dr.144050
		acetyl-Coenzyme A acetyltransferase 1 (acetoacetyl Coenzyme A thiolase)	0008152 // metabolic process // inferred from electronic annotation	0005739 // mitochondrion // inferred from electronic annotation	0003824 // catalytic activity // inferred from electronic annotation /// 0003985 // acetyl-CoA C-acetyltransferase activity // inferred from electronic annotation /// 0008415 // acyltransferase activity // inferred from electronic annotation /// 0016740 // transferase activity // inferred from electronic annotation /// 0030955 // potassium ion binding // inferred from electronic annotation /// 00…	acat1	Dr.77084	Dr.77084
		prohibitin		0016020 // membrane // inferred from electronic annotation		phb	Dr.114246	Dr.114246
		inner membrane protein, mitochondrial (mitofilin)		0031305 // integral to mitochondrial inner membrane // inferred from electronic annotation		immt	Dr.75284	Dr.75284
		zgc:86706	0006810 // transport // inferred from electronic annotation /// 0022900 // electron transport chain // inferred from electronic annotation	0005739 // mitochondrion // inferred from electronic annotation /// 0005759 // mitochondrial matrix // inferred from electronic annotation /// 0070469 // respiratory chain // inferred from electronic annotation	0005506 // iron ion binding // inferred from electronic annotation /// 0009055 // electron carrier activity // inferred from electronic annotation /// 0020037 // heme binding // inferred from electronic annotation /// 0046872 // metal ion binding // inferred from electronic annotation	zgc:86706	Dr.76432	Dr.76432
		ATPase, Ca++ transporting, cardiac muscle, fast twitch 1	0006200 // ATP catabolic process // inferred from sequence or structural similarity /// 0006754 // ATP biosynthetic process // inferred from electronic annotation /// 0006812 // cation transport // inferred from electronic annotation /// 0006816 // calcium ion transport // inferred from electronic annotation /// 0006816 // calcium ion transport // inferred from sequence or structural similarity /…	0005783 // endoplasmic reticulum // inferred from sequence or structural similarity /// 0005789 // endoplasmic reticulum membrane // inferred from sequence or structural similarity /// 0005793 // ER-Golgi intermediate compartment // inferred from sequence or structural similarity /// 0016020 // membrane // inferred from electronic annotation /// 0016020 // membrane // inferred from sequence or st…	0000166 // nucleotide binding // inferred from electronic annotation /// 0003824 // catalytic activity // inferred from electronic annotation /// 0005388 // calcium-transporting ATPase activity // inferred from electronic annotation /// 0005388 // calcium-transporting ATPase activity // inferred from sequence or structural similarity /// 0005509 // calcium ion binding // inferred from sequence or…	atp2a1	Dr.29167	Dr.29167
		cytochrome c oxidase, subunit VIIa 2		0005746 // mitochondrial respiratory chain // inferred from electronic annotation	0004129 // cytochrome-c oxidase activity // inferred from electronic annotation /// 0009055 // electron carrier activity // inferred from electronic annotation	cox7a2	Dr.32352	Dr.32352
		zgc:92851	0006350 // transcription // inferred from electronic annotation /// 0006355 // regulation of transcription, DNA-dependent // inferred from electronic annotation /// 0045449 // regulation of transcription // inferred from electronic annotation	0005634 // nucleus // inferred from electronic annotation	0003677 // DNA binding // inferred from electronic annotation /// 0003700 // transcription factor activity // inferred from electronic annotation /// 0043565 // sequence-specific DNA binding // inferred from electronic annotation /// 0046983 // protein dimerization activity // inferred from electronic annotation	zgc:92851	Dr.10032	Dr.10032
		glioblastoma amplified sequence		0005739 // mitochondrion // inferred from sequence or structural similarity		gbas	Dr.8058	Dr.8058
		solute carrier family 25 (mitochondrial carrier, Aralar), member 12	0006810 // transport // inferred from electronic annotation	0005743 // mitochondrial inner membrane // inferred from electronic annotation /// 0016020 // membrane // inferred from electronic annotation /// 0016021 // integral to membrane // inferred from electronic annotation	0005215 // transporter activity // inferred from electronic annotation /// 0005488 // binding // inferred from electronic annotation /// 0005509 // calcium ion binding // inferred from electronic annotation	slc25a12	Dr.76801	Dr.76801
		ST8 alpha-N-acetyl-neuraminide alpha-2,8-sialyltransferase 6	0006486 // protein amino acid glycosylation // inferred from electronic annotation	0005794 // Golgi apparatus // inferred from electronic annotation /// 0016020 // membrane // inferred from electronic annotation /// 0016021 // integral to membrane // inferred from electronic annotation /// 0030173 // integral to Golgi membrane // inferred from electronic annotation	0003828 // alpha-N-acetylneuraminate alpha-2,8-sialyltransferase activity // inferred from electronic annotation /// 0003828 // alpha-N-acetylneuraminate alpha-2,8-sialyltransferase activity // inferred from sequence or structural similarity /// 0008373 // sialyltransferase activity // inferred from electronic annotation /// 0016740 // transferase activity // inferred from electronic annotation /…	st8sia6	Dr.32597	Dr.32597
		si:dkey-218l8.1	0045449 // regulation of transcription // inferred from electronic annotation	0005634 // nucleus // inferred from electronic annotation	0030528 // transcription regulator activity // inferred from electronic annotation	si:dkey-218l8.1	Dr.78925	Dr.78925
		mitochondrial ribosomal protein L12	0006412 // translation // inferred from electronic annotation	0005622 // intracellular // inferred from electronic annotation /// 0005840 // ribosome // inferred from electronic annotation	0003735 // structural constituent of ribosome // inferred from electronic annotation	mrpl12	Dr.9805	Dr.9805
		hypothetical protein LOC100150536	0007049 // cell cycle // inferred from electronic annotation	0005634 // nucleus // inferred from electronic annotation /// 0005739 // mitochondrion // inferred from electronic annotation /// 0005794 // Golgi apparatus // inferred from electronic annotation /// 0005886 // plasma membrane // inferred from electronic annotation /// 0016020 // membrane // inferred from electronic annotation		LOC100150536
		si:ch211-240l19.1	0006468 // protein amino acid phosphorylation // inferred from electronic annotation /// 0015986 // ATP synthesis coupled proton transport // inferred from electronic annotation	0033178 // proton-transporting two-sector ATPase complex, catalytic domain // inferred from electronic annotation	0004672 // protein kinase activity // inferred from electronic annotation /// 0004674 // protein serine/threonine kinase activity // inferred from electronic annotation /// 0005524 // ATP binding // inferred from electronic annotation /// 0016301 // kinase activity // inferred from electronic annotation /// 0016820 // hydrolase activity, acting on acid anhydrides, catalyzing transmembrane movemen…	si:ch211-240l19.1	Dr.132926	Dr.132926
		fat storage-inducing transmembrane protein 2	0019915 // lipid storage // inferred from mutant phenotype	0005783 // endoplasmic reticulum // inferred from electronic annotation /// 0005789 // endoplasmic reticulum membrane // inferred from electronic annotation /// 0016020 // membrane // inferred from electronic annotation /// 0016021 // integral to membrane // inferred from electronic annotation		fitm2	Dr.78340	Dr.78340
		carnitine palmitoyltransferase II	0006629 // lipid metabolic process // inferred from electronic annotation /// 0006631 // fatty acid metabolic process // inferred from electronic annotation /// 0006810 // transport // inferred from electronic annotation	0005739 // mitochondrion // inferred from electronic annotation /// 0005743 // mitochondrial inner membrane // inferred from electronic annotation /// 0016020 // membrane // inferred from electronic annotation	0004095 // carnitine O-palmitoyltransferase activity // inferred from electronic annotation /// 0008415 // acyltransferase activity // inferred from electronic annotation /// 0016740 // transferase activity // inferred from electronic annotation	cpt2	Dr.148851	Dr.148851
		Isocitrate dehydrogenase 3 (NAD+) alpha	0006099 // tricarboxylic acid cycle // inferred from electronic annotation /// 0008152 // metabolic process // inferred from electronic annotation /// 0055114 // oxidation reduction // inferred from electronic annotation	0005739 // mitochondrion // inferred from electronic annotation	0000287 // magnesium ion binding // inferred from electronic annotation /// 0004449 // isocitrate dehydrogenase (NAD+) activity // inferred from electronic annotation /// 0016491 // oxidoreductase activity // inferred from electronic annotation /// 0016616 // oxidoreductase activity, acting on the CH-OH group of donors, NAD or NADP as acceptor // inferred from electronic annotation /// 0051287 //…	idh3a	Dr.13580	Dr.13580
		zgc:64003	0006955 // immune response // inferred from electronic annotation /// 0019882 // antigen processing and presentation // inferred from electronic annotation	0016020 // membrane // inferred from electronic annotation /// 0016021 // integral to membrane // inferred from electronic annotation /// 0042612 // MHC class I protein complex // inferred from electronic annotation		zgc:64003	Dr.80250	Dr.80250
		phosphoinositide-3-kinase, regulatory subunit, polypeptide 3 (p55, gamma)		0005942 // phosphoinositide 3-kinase complex // inferred from electronic annotation	0005515 // protein binding // inferred from electronic annotation /// 0016301 // kinase activity // inferred from electronic annotation /// 0035014 // phosphoinositide 3-kinase regulator activity // inferred from electronic annotation	pik3r3	Dr.115544	Dr.115544
		v-fos FBJ murine osteosarcoma viral oncogene homolog	0006355 // regulation of transcription, DNA-dependent // inferred from electronic annotation /// 0045449 // regulation of transcription // inferred from electronic annotation	0005634 // nucleus // inferred from electronic annotation	0003677 // DNA binding // inferred from electronic annotation /// 0003690 // double-stranded DNA binding // inferred from direct assay /// 0003700 // transcription factor activity // inferred from electronic annotation /// 0043565 // sequence-specific DNA binding // inferred from electronic annotation /// 0046983 // protein dimerization activity // inferred from electronic annotation	fos	Dr.12986	Dr.12986
		v-fos FBJ murine osteosarcoma viral oncogene homolog	0006355 // regulation of transcription, DNA-dependent // inferred from electronic annotation /// 0045449 // regulation of transcription // inferred from electronic annotation	0005634 // nucleus // inferred from electronic annotation	0003677 // DNA binding // inferred from electronic annotation /// 0003690 // double-stranded DNA binding // inferred from direct assay /// 0003700 // transcription factor activity // inferred from electronic annotation /// 0043565 // sequence-specific DNA binding // inferred from electronic annotation /// 0046983 // protein dimerization activity // inferred from electronic annotation	fos	Dr.12986	Dr.12986
		synaptotagmin I	0006810 // transport // inferred from electronic annotation	0008021 // synaptic vesicle // inferred from electronic annotation /// 0016020 // membrane // inferred from electronic annotation	0005215 // transporter activity // inferred from electronic annotation	syt1	Dr.81046	Dr.81046
		zgc:153680	0006412 // translation // inferred from electronic annotation	0005622 // intracellular // inferred from electronic annotation /// 0005840 // ribosome // inferred from electronic annotation /// 0030529 // ribonucleoprotein complex // inferred from electronic annotation	0003723 // RNA binding // inferred from electronic annotation /// 0003735 // structural constituent of ribosome // inferred from electronic annotation	zgc:153680	Dr.79412	Dr.79412
		zgc:153680	0006412 // translation // inferred from electronic annotation	0005622 // intracellular // inferred from electronic annotation /// 0005840 // ribosome // inferred from electronic annotation /// 0030529 // ribonucleoprotein complex // inferred from electronic annotation	0003723 // RNA binding // inferred from electronic annotation /// 0003735 // structural constituent of ribosome // inferred from electronic annotation	zgc:153680	Dr.79412	Dr.79412
		retinol saturase (all-trans-retinol 13,14-reductase)	0055114 // oxidation reduction // inferred from electronic annotation	0016020 // membrane // inferred from electronic annotation	0009055 // electron carrier activity // inferred from electronic annotation /// 0016491 // oxidoreductase activity // inferred from electronic annotation /// 0051786 // all-trans-retinol 13,14-reductase activity // inferred from direct assay /// 0051786 // all-trans-retinol 13,14-reductase activity // inferred from electronic annotation	retsat	Dr.80063	Dr.80063
		similar to Uncharacterized protein C1orf31 homolog		0005739 // mitochondrion // inferred from electronic annotation	0004129 // cytochrome-c oxidase activity // inferred from electronic annotation	LOC100150991
		zgc:154131		0016020 // membrane // inferred from electronic annotation /// 0016021 // integral to membrane // inferred from electronic annotation		zgc:154131	Dr.74495	Dr.74495
		nuclear receptor subfamily 4, group A, member 1	0006350 // transcription // inferred from electronic annotation /// 0006355 // regulation of transcription, DNA-dependent // inferred from electronic annotation	0005634 // nucleus // inferred from electronic annotation	0003677 // DNA binding // inferred from electronic annotation /// 0003700 // transcription factor activity // inferred from electronic annotation /// 0003707 // steroid hormone receptor activity // inferred from electronic annotation /// 0004872 // receptor activity // inferred from electronic annotation /// 0004879 // ligand-dependent nuclear receptor activity // inferred from electronic annotat…	nr4a1	Dr.9243	Dr.9243
		Kruppel-like factor 11b		0005622 // intracellular // inferred from electronic annotation	0003676 // nucleic acid binding // inferred from electronic annotation /// 0008270 // zinc ion binding // inferred from electronic annotation	klf11b	Dr.9448	Dr.9448
		zgc:86898	0006810 // transport // inferred from electronic annotation	0005743 // mitochondrial inner membrane // inferred from electronic annotation /// 0016020 // membrane // inferred from electronic annotation /// 0016021 // integral to membrane // inferred from electronic annotation	0005215 // transporter activity // inferred from electronic annotation /// 0005488 // binding // inferred from electronic annotation	zgc:86898	Dr.661	Dr.661
		zgc:86647	0006099 // tricarboxylic acid cycle // inferred from electronic annotation /// 0008152 // metabolic process // inferred from electronic annotation /// 0055114 // oxidation reduction // inferred from electronic annotation	0005739 // mitochondrion // inferred from electronic annotation	0000287 // magnesium ion binding // inferred from electronic annotation /// 0004449 // isocitrate dehydrogenase (NAD+) activity // inferred from electronic annotation /// 0016491 // oxidoreductase activity // inferred from electronic annotation /// 0016616 // oxidoreductase activity, acting on the CH-OH group of donors, NAD or NADP as acceptor // inferred from electronic annotation /// 0051287 //…	zgc:86647	Dr.119750	Dr.119750
		prohibitin 2 /// zgc:86841		0016020 // membrane // inferred from electronic annotation		phb2 /// zgc:86841	Dr.5033	Dr.5033
		im:7158669		0005622 // intracellular // inferred from electronic annotation	0005515 // protein binding // inferred from electronic annotation /// 0008270 // zinc ion binding // inferred from electronic annotation	im:7158669	Dr.82041	Dr.82041
		mitochondrial ribosomal protein L48	0006412 // translation // inferred from electronic annotation	0005622 // intracellular // inferred from electronic annotation /// 0005840 // ribosome // inferred from electronic annotation	0003735 // structural constituent of ribosome // inferred from electronic annotation	mrpl48	Dr.82699	Dr.82699
		midnolin	0006464 // protein modification process // inferred from electronic annotation	0005634 // nucleus // inferred from electronic annotation		midn	Dr.77954	Dr.77954
		nuclear receptor subfamily 2, group F, member 6b	0006350 // transcription // inferred from electronic annotation /// 0006355 // regulation of transcription, DNA-dependent // inferred from electronic annotation	0005634 // nucleus // inferred from electronic annotation	0003677 // DNA binding // inferred from electronic annotation /// 0003700 // transcription factor activity // inferred from electronic annotation /// 0003707 // steroid hormone receptor activity // inferred from electronic annotation /// 0004872 // receptor activity // inferred from electronic annotation /// 0004879 // ligand-dependent nuclear receptor activity // inferred from electronic annotat…	nr2f6b	Dr.16181	Dr.16181
		si:dkey-15h8.11 /// si:dkey-15h8.13	0006508 // proteolysis // inferred from electronic annotation	0005622 // intracellular // inferred from electronic annotation	0003676 // nucleic acid binding // inferred from electronic annotation /// 0008237 // metallopeptidase activity // inferred from electronic annotation /// 0008270 // zinc ion binding // inferred from electronic annotation	si:dkey-15h8.11 /// si:dkey-15h8.13	Dr.148525	Dr.148525
		zgc:92113	0006810 // transport // inferred from electronic annotation	0005743 // mitochondrial inner membrane // inferred from electronic annotation /// 0016020 // membrane // inferred from electronic annotation /// 0016021 // integral to membrane // inferred from electronic annotation	0005488 // binding // inferred from electronic annotation	zgc:92113	Dr.87085	Dr.87085
		translocase of inner mitochondrial membrane 44 homolog (yeast)	0006886 // intracellular protein transport // inferred from electronic annotation	0005744 // mitochondrial inner membrane presequence translocase complex // inferred from electronic annotation	0015450 // P-P-bond-hydrolysis-driven protein transmembrane transporter activity // inferred from electronic annotation	timm44	Dr.78162	Dr.78162
		v-Ki-ras2 Kirsten rat sarcoma viral oncogene homolog	0007264 // small GTPase mediated signal transduction // inferred from electronic annotation /// 0030097 // hemopoiesis // inferred from mutant phenotype	0005622 // intracellular // inferred from electronic annotation	0000166 // nucleotide binding // inferred from electronic annotation /// 0005525 // GTP binding // inferred from electronic annotation	kras	Dr.20193	Dr.20193
		zgc:85969	0006355 // regulation of transcription, DNA-dependent // inferred from electronic annotation	0005634 // nucleus // inferred from electronic annotation	0003677 // DNA binding // inferred from electronic annotation /// 0003700 // transcription factor activity // inferred from electronic annotation /// 0043565 // sequence-specific DNA binding // inferred from electronic annotation	zgc:85969	Dr.82660	Dr.82660
		nuclear receptor subfamily 2, group F, member 2 /// zgc:153739	0006350 // transcription // inferred from electronic annotation /// 0006355 // regulation of transcription, DNA-dependent // inferred from electronic annotation	0005634 // nucleus // inferred from electronic annotation /// 0005737 // cytoplasm // inferred from electronic annotation	0003677 // DNA binding // inferred from electronic annotation /// 0003700 // transcription factor activity // inferred from electronic annotation /// 0003707 // steroid hormone receptor activity // inferred from electronic annotation /// 0004872 // receptor activity // inferred from electronic annotation /// 0004879 // ligand-dependent nuclear receptor activity // inferred from electronic annotat…	nr2f2 /// zgc:153739	Dr.43779	Dr.43779
		zgc:112053		0016020 // membrane // inferred from electronic annotation	0008137 // NADH dehydrogenase (ubiquinone) activity // inferred from electronic annotation /// 0009055 // electron carrier activity // inferred from electronic annotation	zgc:112053	Dr.114692	Dr.114692
		ventricular myosin heavy chain /// zgc:152732	0006941 // striated muscle contraction // inferred from electronic annotation /// 0035050 // embryonic heart tube development // inferred from expression pattern /// 0055005 // ventricular cardiac myofibril development // inferred from mutant phenotype	0005863 // striated muscle thick filament // inferred from electronic annotation /// 0016459 // myosin complex // inferred from electronic annotation	0000166 // nucleotide binding // inferred from electronic annotation /// 0003774 // motor activity // inferred from electronic annotation /// 0003779 // actin binding // inferred from electronic annotation /// 0005524 // ATP binding // inferred from electronic annotation	vmhc /// zgc:152732	Dr.133581	Dr.133581
		family with sequence similarity 136, member A		0005739 // mitochondrion // inferred from electronic annotation		fam136a	Dr.75174	Dr.75174
		regulatory factor X, 2 (influences HLA class II expression)	0006355 // regulation of transcription, DNA-dependent // inferred from electronic annotation /// 0045449 // regulation of transcription // inferred from electronic annotation	0005634 // nucleus // inferred from electronic annotation	0003677 // DNA binding // inferred from electronic annotation /// 0030528 // transcription regulator activity // inferred from electronic annotation	rfx2	Dr.78697	Dr.78697
		programmed cell death 8 (apoptosis-inducing factor)	0045454 // cell redox homeostasis // inferred from electronic annotation /// 0055114 // oxidation reduction // inferred from electronic annotation	0005737 // cytoplasm // inferred from electronic annotation	0009055 // electron carrier activity // inferred from electronic annotation /// 0016491 // oxidoreductase activity // inferred from electronic annotation /// 0050660 // FAD binding // inferred from electronic annotation	pdcd8	Dr.7667	Dr.7667
		ATPase, Ca++ transporting, plasma membrane 2	0006754 // ATP biosynthetic process // inferred from electronic annotation /// 0006812 // cation transport // inferred from electronic annotation /// 0006816 // calcium ion transport // inferred from electronic annotation /// 0008152 // metabolic process // inferred from electronic annotation /// 0030182 // neuron differentiation // inferred from sequence or structural similarity	0005737 // cytoplasm // inferred from sequence or structural similarity /// 0016020 // membrane // inferred from electronic annotation /// 0016021 // integral to membrane // inferred from electronic annotation	0000166 // nucleotide binding // inferred from electronic annotation /// 0003824 // catalytic activity // inferred from electronic annotation /// 0005388 // calcium-transporting ATPase activity // inferred from electronic annotation /// 0005524 // ATP binding // inferred from electronic annotation /// 0015085 // calcium ion transmembrane transporter activity // inferred from electronic annotation…	atp2b2	Dr.11302	Dr.11302
		zgc:77060	0006355 // regulation of transcription, DNA-dependent // inferred from electronic annotation	0005634 // nucleus // inferred from electronic annotation	0003677 // DNA binding // inferred from electronic annotation /// 0003700 // transcription factor activity // inferred from electronic annotation /// 0043565 // sequence-specific DNA binding // inferred from electronic annotation /// 0046983 // protein dimerization activity // inferred from electronic annotation	zgc:77060	Dr.81949	Dr.81949
		v-fos FBJ murine osteosarcoma viral oncogene homolog	0006355 // regulation of transcription, DNA-dependent // inferred from electronic annotation /// 0045449 // regulation of transcription // inferred from electronic annotation	0005634 // nucleus // inferred from electronic annotation	0003677 // DNA binding // inferred from electronic annotation /// 0003690 // double-stranded DNA binding // inferred from direct assay /// 0003700 // transcription factor activity // inferred from electronic annotation /// 0043565 // sequence-specific DNA binding // inferred from electronic annotation /// 0046983 // protein dimerization activity // inferred from electronic annotation	fos	Dr.12986	Dr.12986
		mitochondrial ribosomal protein S24	0006412 // translation // inferred from sequence or structural similarity	0005739 // mitochondrion // inferred from electronic annotation /// 0005762 // mitochondrial large ribosomal subunit // inferred from sequence or structural similarity /// 0005840 // ribosome // inferred from electronic annotation /// 0030529 // ribonucleoprotein complex // inferred from electronic annotation	0003735 // structural constituent of ribosome // inferred from sequence or structural similarity	mrps24	Dr.84430	Dr.84430
		metaxin 2		0005741 // mitochondrial outer membrane // inferred from electronic annotation		mtx2	Dr.132399	Dr.132399
		DEAD (Asp-Glu-Ala-Asp) box polypeptide 51	0006364 // rRNA processing // inferred from electronic annotation /// 0042254 // ribosome biogenesis // inferred from electronic annotation	0005634 // nucleus // inferred from electronic annotation	0000166 // nucleotide binding // inferred from electronic annotation /// 0003676 // nucleic acid binding // inferred from electronic annotation /// 0003723 // RNA binding // inferred from electronic annotation /// 0004386 // helicase activity // inferred from electronic annotation /// 0005524 // ATP binding // inferred from electronic annotation /// 0008026 // ATP-dependent helicase activity // i…	ddx51	Dr.77952	Dr.77952
		mitochondrial ribosomal protein L28	0045449 // regulation of transcription // inferred from electronic annotation	0005840 // ribosome // inferred from electronic annotation	0003700 // transcription factor activity // inferred from electronic annotation	mrpl28	Dr.45778	Dr.45778
		solute carrier family 25 (carnitine/acylcarnitine translocase), member 20	0006810 // transport // inferred from electronic annotation	0005743 // mitochondrial inner membrane // inferred from electronic annotation /// 0016020 // membrane // inferred from electronic annotation /// 0016021 // integral to membrane // inferred from electronic annotation	0005215 // transporter activity // inferred from electronic annotation /// 0005488 // binding // inferred from electronic annotation	slc25a20	Dr.2784	Dr.2784
		Zgc:92174		0016020 // membrane // inferred from electronic annotation /// 0016021 // integral to membrane // inferred from electronic annotation		zgc:92174	Dr.52199	Dr.52199
		transmembrane protein 177		0016020 // membrane // inferred from electronic annotation /// 0016021 // integral to membrane // inferred from electronic annotation		tmem177	Dr.3515	Dr.3515
		transmembrane protein 178		0016020 // membrane // inferred from electronic annotation /// 0016021 // integral to membrane // inferred from electronic annotation		tmem178	Dr.133213	Dr.133213
		hypothetical LOC791532	0006886 // intracellular protein transport // inferred from electronic annotation	0005783 // endoplasmic reticulum // inferred from electronic annotation /// 0005794 // Golgi apparatus // inferred from electronic annotation	0005488 // binding // inferred from electronic annotation	LOC791532
		novel protein similar to vertebrate mitochondrial ribosomal protein L1 (MRPL1) (zgc:91951 )	0006396 // RNA processing // inferred from electronic annotation /// 0006412 // translation // inferred from electronic annotation	0005622 // intracellular // inferred from electronic annotation /// 0005840 // ribosome // inferred from electronic annotation	0003723 // RNA binding // inferred from electronic annotation /// 0003735 // structural constituent of ribosome // inferred from electronic annotation	DKEY-58F10.1	Dr.85482	Dr.85482
		si:dkeyp-70f9.5		0005739 // mitochondrion // inferred from electronic annotation /// 0005840 // ribosome // inferred from electronic annotation /// 0030529 // ribonucleoprotein complex // inferred from electronic annotation		si:dkeyp-70f9.5
		Synaptotagmin I	0006810 // transport // inferred from electronic annotation	0008021 // synaptic vesicle // inferred from electronic annotation /// 0016020 // membrane // inferred from electronic annotation	0005215 // transporter activity // inferred from electronic annotation	syt1	Dr.81046	Dr.81046
		similar to solute carrier family 4 (anion exchanger), member 1, adaptor protein		0005622 // intracellular // inferred from electronic annotation	0003725 // double-stranded RNA binding // inferred from electronic annotation	LOC562351	Dr.79211	Dr.79211
		zinc and ring finger 1	0019941 // modification-dependent protein catabolic process // inferred from electronic annotation	0005764 // lysosome // inferred from electronic annotation /// 0005768 // endosome // inferred from electronic annotation /// 0016020 // membrane // inferred from electronic annotation	0005515 // protein binding // inferred from electronic annotation /// 0008270 // zinc ion binding // inferred from electronic annotation /// 0016874 // ligase activity // inferred from electronic annotation /// 0046872 // metal ion binding // inferred from electronic annotation	znrf1	Dr.81068	Dr.81068
		similar to dentin sialophosphoprotein /// zgc:66433	0006810 // transport // inferred from electronic annotation /// 0006811 // ion transport // inferred from electronic annotation	0005886 // plasma membrane // inferred from electronic annotation /// 0016020 // membrane // inferred from electronic annotation /// 0016021 // integral to membrane // inferred from electronic annotation /// 0030054 // cell junction // inferred from electronic annotation /// 0045202 // synapse // inferred from electronic annotation /// 0045211 // postsynaptic membrane // inferred from electronic …	0004872 // receptor activity // inferred from electronic annotation /// 0004890 // GABA-A receptor activity // inferred from electronic annotation /// 0005216 // ion channel activity // inferred from electronic annotation /// 0005230 // extracellular ligand-gated ion channel activity // inferred from electronic annotation /// 0030594 // neurotransmitter receptor activity // inferred from electron…	LOC100148403 /// zgc:66433	Dr.17375	Dr.17375
		zgc:162401	0006412 // translation // inferred from electronic annotation	0005622 // intracellular // inferred from electronic annotation /// 0005840 // ribosome // inferred from electronic annotation /// 0030529 // ribonucleoprotein complex // inferred from electronic annotation	0003735 // structural constituent of ribosome // inferred from electronic annotation	zgc:162401	Dr.15752	Dr.15752
		ankylosis, progressive homolog a	0006817 // phosphate transport // inferred from electronic annotation	0016021 // integral to membrane // inferred from electronic annotation	0015114 // phosphate transmembrane transporter activity // inferred from electronic annotation	ankha	Dr.81450	Dr.81450
		ATPase, Ca++ transporting, plasma membrane 4	0006754 // ATP biosynthetic process // inferred from electronic annotation /// 0006810 // transport // inferred from electronic annotation /// 0006811 // ion transport // inferred from electronic annotation /// 0006812 // cation transport // inferred from electronic annotation /// 0006816 // calcium ion transport // inferred from electronic annotation /// 0008152 // metabolic process // inferred …	0016020 // membrane // inferred from electronic annotation /// 0016021 // integral to membrane // inferred from electronic annotation	0000166 // nucleotide binding // inferred from electronic annotation /// 0003824 // catalytic activity // inferred from electronic annotation /// 0005388 // calcium-transporting ATPase activity // inferred from electronic annotation /// 0005524 // ATP binding // inferred from electronic annotation /// 0015085 // calcium ion transmembrane transporter activity // inferred from electronic annotation…	atp2b4	Dr.6752	Dr.6752
		translocase of inner mitochondrial membrane 8 homolog A (yeast)	0006626 // protein targeting to mitochondrion // inferred from electronic annotation /// 0006810 // transport // inferred from electronic annotation /// 0015031 // protein transport // inferred from electronic annotation /// 0045039 // protein import into mitochondrial inner membrane // inferred from electronic annotation /// 0065002 // intracellular protein transmembrane transport // inferred fr…	0005739 // mitochondrion // inferred from electronic annotation /// 0005743 // mitochondrial inner membrane // inferred from electronic annotation /// 0016020 // membrane // inferred from electronic annotation /// 0042719 // mitochondrial intermembrane space protein transporter complex // inferred from electronic annotation	0008270 // zinc ion binding // inferred from electronic annotation /// 0046872 // metal ion binding // inferred from electronic annotation	timm8a	Dr.30891	Dr.30891
		transcription factor B2, mitochondrial	0000154 // rRNA modification // inferred from electronic annotation /// 0006355 // regulation of transcription, DNA-dependent // inferred from electronic annotation /// 0031167 // rRNA methylation // inferred from electronic annotation	0005739 // mitochondrion // inferred from electronic annotation	0000179 // rRNA (adenine-N6,N6-)-dimethyltransferase activity // inferred from electronic annotation /// 0003712 // transcription cofactor activity // inferred from electronic annotation /// 0008649 // rRNA methyltransferase activity // inferred from electronic annotation /// 0043790 // dimethyladenosine transferase activity // inferred from electronic annotation	tfb2m	Dr.36376	Dr.36376
		integrin, alpha 5 (fibronectin receptor, alpha polypeptide)	0001501 // skeletal system development // inferred from mutant phenotype /// 0001756 // somitogenesis // inferred from genetic interaction /// 0001756 // somitogenesis // inferred from mutant phenotype /// 0007155 // cell adhesion // inferred from electronic annotation /// 0007229 // integrin-mediated signaling pathway // inferred from electronic annotation	0008305 // integrin complex // inferred from electronic annotation /// 0016020 // membrane // inferred from electronic annotation /// 0016021 // integral to membrane // inferred from electronic annotation /// 0016021 // integral to membrane // non-traceable author statement	0004872 // receptor activity // inferred from electronic annotation /// 0005515 // protein binding // inferred from electronic annotation	itga5	Dr.80637	Dr.80637
		v-fos FBJ murine osteosarcoma viral oncogene homolog	0006355 // regulation of transcription, DNA-dependent // inferred from electronic annotation /// 0045449 // regulation of transcription // inferred from electronic annotation	0005634 // nucleus // inferred from electronic annotation	0003677 // DNA binding // inferred from electronic annotation /// 0003690 // double-stranded DNA binding // inferred from direct assay /// 0003700 // transcription factor activity // inferred from electronic annotation /// 0043565 // sequence-specific DNA binding // inferred from electronic annotation /// 0046983 // protein dimerization activity // inferred from electronic annotation	fos	Dr.12986	Dr.12986
		actin, alpha 1, skeletal muscle	0006508 // proteolysis // inferred from electronic annotation	0005737 // cytoplasm // inferred from electronic annotation /// 0005856 // cytoskeleton // inferred from electronic annotation /// 0016020 // membrane // inferred from electronic annotation	0000166 // nucleotide binding // inferred from electronic annotation /// 0004252 // serine-type endopeptidase activity // inferred from electronic annotation /// 0005515 // protein binding // inferred from electronic annotation /// 0005524 // ATP binding // inferred from electronic annotation /// 0008236 // serine-type peptidase activity // inferred from electronic annotation	acta1	Dr.75552	Dr.75552
		actin, alpha 1, skeletal muscle	0006508 // proteolysis // inferred from electronic annotation	0005737 // cytoplasm // inferred from electronic annotation /// 0005856 // cytoskeleton // inferred from electronic annotation /// 0016020 // membrane // inferred from electronic annotation	0000166 // nucleotide binding // inferred from electronic annotation /// 0004252 // serine-type endopeptidase activity // inferred from electronic annotation /// 0005515 // protein binding // inferred from electronic annotation /// 0005524 // ATP binding // inferred from electronic annotation /// 0008236 // serine-type peptidase activity // inferred from electronic annotation	acta1	Dr.75552	Dr.75552
	cell part
		heat shock protein 90-alpha 1	0006457 // protein folding // inferred from electronic annotation /// 0006950 // response to stress // inferred from electronic annotation /// 0014866 // skeletal myofibril assembly // inferred from mutant phenotype /// 0030239 // myofibril assembly // inferred from mutant phenotype /// 0030241 // muscle thick filament assembly // inferred from mutant phenotype /// 0045429 // positive regulation …	0005737 // cytoplasm // inferred from electronic annotation /// 0030018 // Z disc // inferred from direct assay	0000166 // nucleotide binding // inferred from electronic annotation /// 0005515 // protein binding // inferred from physical interaction /// 0005524 // ATP binding // inferred from electronic annotation /// 0030235 // nitric-oxide synthase regulator activity // inferred from sequence or structural similarity /// 0051082 // unfolded protein binding // inferred from electronic annotation	hsp90a.1	Dr.75834	Dr.75834
		actin, alpha 1, skeletal muscle	0006508 // proteolysis // inferred from electronic annotation	0005737 // cytoplasm // inferred from electronic annotation /// 0005856 // cytoskeleton // inferred from electronic annotation /// 0016020 // membrane // inferred from electronic annotation	0000166 // nucleotide binding // inferred from electronic annotation /// 0004252 // serine-type endopeptidase activity // inferred from electronic annotation /// 0005515 // protein binding // inferred from electronic annotation /// 0005524 // ATP binding // inferred from electronic annotation /// 0008236 // serine-type peptidase activity // inferred from electronic annotation	acta1	Dr.89132	Dr.89132
		heat shock 60kD protein 1 (chaperonin)	0006457 // protein folding // inferred from electronic annotation /// 0006950 // response to stress // inferred from electronic annotation /// 0031101 // fin regeneration // inferred from mutant phenotype /// 0042246 // tissue regeneration // inferred from mutant phenotype /// 0044267 // cellular protein metabolic process // inferred from electronic annotation	0005737 // cytoplasm // inferred from electronic annotation	0000166 // nucleotide binding // inferred from electronic annotation /// 0005515 // protein binding // inferred from electronic annotation /// 0005524 // ATP binding // inferred from electronic annotation	hspd1	Dr.75320	Dr.75320
		CCAAT/enhancer binding protein (C/EBP), beta	0006355 // regulation of transcription, DNA-dependent // inferred from electronic annotation /// 0009617 // response to bacterium // inferred from direct assay	0005634 // nucleus // inferred from electronic annotation	0003677 // DNA binding // inferred from electronic annotation /// 0003700 // transcription factor activity // inferred from electronic annotation /// 0043565 // sequence-specific DNA binding // inferred from electronic annotation /// 0046983 // protein dimerization activity // inferred from electronic annotation	cebpb	Dr.79988	Dr.79988
		ets related protein erm	0006355 // regulation of transcription, DNA-dependent // inferred from electronic annotation	0005634 // nucleus // inferred from electronic annotation	0003677 // DNA binding // inferred from electronic annotation /// 0003700 // transcription factor activity // inferred from electronic annotation /// 0043565 // sequence-specific DNA binding // inferred from direct assay /// 0043565 // sequence-specific DNA binding // inferred from electronic annotation	erm	Dr.104699	Dr.104699
		unc-45 homolog B (C. elegans)	0007519 // skeletal muscle tissue development // inferred from mutant phenotype /// 0030239 // myofibril assembly // inferred from mutant phenotype /// 0048738 // cardiac muscle tissue development // inferred from mutant phenotype	0005737 // cytoplasm // inferred from direct assay /// 0030018 // Z disc // inferred from direct assay	0005488 // binding // inferred from electronic annotation /// 0005515 // protein binding // inferred from physical interaction	unc45b	Dr.32617	Dr.32617
		hairy-related 9	0006350 // transcription // inferred from electronic annotation /// 0006355 // regulation of transcription, DNA-dependent // inferred from electronic annotation /// 0045449 // regulation of transcription // inferred from electronic annotation /// 0050768 // negative regulation of neurogenesis // inferred from mutant phenotype	0005634 // nucleus // inferred from electronic annotation	0003677 // DNA binding // inferred from electronic annotation /// 0030528 // transcription regulator activity // inferred from electronic annotation	her9	Dr.78757	Dr.78757
		protein tyrosine kinase 2.1	0006468 // protein amino acid phosphorylation // inferred from electronic annotation /// 0007172 // signal complex assembly // inferred from electronic annotation	0005856 // cytoskeleton // inferred from electronic annotation /// 0005925 // focal adhesion // inferred from electronic annotation	0000166 // nucleotide binding // inferred from electronic annotation /// 0004672 // protein kinase activity // inferred from electronic annotation /// 0004713 // protein tyrosine kinase activity // inferred from electronic annotation /// 0004871 // signal transducer activity // inferred from electronic annotation /// 0005524 // ATP binding // inferred from electronic annotation /// 0016301 // kin…	ptk2.1	Dr.692	Dr.692
		iroquois homeobox protein 3a	0006355 // regulation of transcription, DNA-dependent // inferred from electronic annotation /// 0007369 // gastrulation // inferred from mutant phenotype /// 0045449 // regulation of transcription // inferred from electronic annotation	0005634 // nucleus // inferred from electronic annotation	0003677 // DNA binding // inferred from electronic annotation /// 0003700 // transcription factor activity // inferred from electronic annotation /// 0030528 // transcription regulator activity // inferred from electronic annotation /// 0043565 // sequence-specific DNA binding // inferred from electronic annotation	irx3a	Dr.142291	Dr.142291
		sprouty (Drosophila) homolog 4	0007275 // multicellular organismal development // inferred from electronic annotation /// 0009966 // regulation of signal transduction // inferred from electronic annotation /// 0030097 // hemopoiesis // inferred from mutant phenotype /// 0040037 // negative regulation of fibroblast growth factor receptor signaling pathway // inferred from mutant phenotype	0016020 // membrane // inferred from electronic annotation		spry4	Dr.32057	Dr.32057
		FEZ family zinc finger 2	0006350 // transcription // inferred from electronic annotation /// 0006355 // regulation of transcription, DNA-dependent // inferred from electronic annotation /// 0007275 // multicellular organismal development // inferred from electronic annotation /// 0007399 // nervous system development // inferred from electronic annotation /// 0007399 // nervous system development // inferred from mutant …	0005622 // intracellular // inferred from electronic annotation /// 0005634 // nucleus // inferred from electronic annotation	0003676 // nucleic acid binding // inferred from electronic annotation /// 0003677 // DNA binding // inferred from electronic annotation /// 0008270 // zinc ion binding // inferred from electronic annotation /// 0008270 // zinc ion binding // inferred from sequence or structural similarity /// 0016564 // transcription repressor activity // inferred from mutant phenotype /// 0046872 // metal ion b…	fezf2	Dr.82591	Dr.82591
		GATA-binding protein 6	0001889 // liver development // inferred from mutant phenotype /// 0003007 // heart morphogenesis // inferred from mutant phenotype /// 0006355 // regulation of transcription, DNA-dependent // inferred from electronic annotation /// 0045941 // positive regulation of transcription // inferred from electronic annotation	0005634 // nucleus // inferred from electronic annotation	0003677 // DNA binding // inferred from electronic annotation /// 0003700 // transcription factor activity // inferred from electronic annotation /// 0008270 // zinc ion binding // inferred from electronic annotation /// 0016563 // transcription activator activity // inferred from electronic annotation /// 0030528 // transcription regulator activity // inferred from electronic annotation /// 0043…	gata6	Dr.78356	Dr.78356
		glucose phosphate isomerase b	0006094 // gluconeogenesis // inferred from electronic annotation /// 0006096 // glycolysis // inferred from electronic annotation	0005737 // cytoplasm // inferred from electronic annotation	0004347 // glucose-6-phosphate isomerase activity // inferred from electronic annotation /// 0016853 // isomerase activity // inferred from electronic annotation	gpib	Dr.17726	Dr.17726
		early growth response 1	0006350 // transcription // inferred from electronic annotation /// 0006355 // regulation of transcription, DNA-dependent // inferred from electronic annotation /// 0043010 // camera-type eye development // inferred from mutant phenotype	0005622 // intracellular // inferred from electronic annotation /// 0005634 // nucleus // inferred from electronic annotation	0003676 // nucleic acid binding // inferred from electronic annotation /// 0003677 // DNA binding // inferred from electronic annotation /// 0008270 // zinc ion binding // inferred from electronic annotation /// 0046872 // metal ion binding // inferred from electronic annotation	egr1	Dr.144146	Dr.144146
		succinate dehydrogenase complex, subunit A, flavoprotein (Fp)	0006099 // tricarboxylic acid cycle // inferred from electronic annotation /// 0006810 // transport // inferred from electronic annotation /// 0022900 // electron transport chain // inferred from electronic annotation /// 0055114 // oxidation reduction // inferred from electronic annotation	0005739 // mitochondrion // inferred from electronic annotation /// 0005743 // mitochondrial inner membrane // inferred from electronic annotation /// 0016020 // membrane // inferred from electronic annotation	0008177 // succinate dehydrogenase (ubiquinone) activity // inferred from electronic annotation /// 0009055 // electron carrier activity // inferred from electronic annotation /// 0016491 // oxidoreductase activity // inferred from electronic annotation /// 0016627 // oxidoreductase activity, acting on the CH-CH group of donors // inferred from electronic annotation /// 0050660 // FAD binding // …	sdha	Dr.105233	Dr.105233
		dihydrolipoamide S-succinyltransferase	0006099 // tricarboxylic acid cycle // inferred from electronic annotation /// 0008152 // metabolic process // inferred from electronic annotation	0045252 // oxoglutarate dehydrogenase complex // inferred from electronic annotation	0004149 // dihydrolipoyllysine-residue succinyltransferase activity // inferred from electronic annotation /// 0008415 // acyltransferase activity // inferred from electronic annotation /// 0016740 // transferase activity // inferred from electronic annotation /// 0031405 // lipoic acid binding // inferred from electronic annotation	dlst	Dr.78638	Dr.78638
		jun B proto-oncogene	0006355 // regulation of transcription, DNA-dependent // inferred from electronic annotation /// 0045449 // regulation of transcription // inferred from electronic annotation	0005634 // nucleus // inferred from electronic annotation	0003677 // DNA binding // inferred from electronic annotation /// 0003700 // transcription factor activity // inferred from electronic annotation /// 0043565 // sequence-specific DNA binding // inferred from electronic annotation /// 0046983 // protein dimerization activity // inferred from electronic annotation	junb	Dr.10326	Dr.10326
		mutS homolog 2 (E. coli)	0006298 // mismatch repair // inferred from electronic annotation /// 0006298 // mismatch repair // inferred from sequence or structural similarity /// 0043570 // maintenance of DNA repeat elements // inferred from mutant phenotype	0032301 // MutSalpha complex // inferred from electronic annotation /// 0032302 // MutSbeta complex // inferred from electronic annotation	0003677 // DNA binding // inferred from electronic annotation /// 0005524 // ATP binding // inferred from electronic annotation /// 0030983 // mismatched DNA binding // inferred from electronic annotation /// 0032137 // guanine/thymine mispair binding // inferred from direct assay /// 0032137 // guanine/thymine mispair binding // inferred from genetic interaction	msh2	Dr.105564	Dr.105564
		heat shock protein 9	0006457 // protein folding // inferred from electronic annotation /// 0006950 // response to stress // inferred from electronic annotation /// 0030097 // hemopoiesis // inferred from mutant phenotype	0005759 // mitochondrial matrix // non-traceable author statement	0000166 // nucleotide binding // inferred from electronic annotation /// 0005524 // ATP binding // inferred from electronic annotation /// 0005524 // ATP binding // non-traceable author statement /// 0016887 // ATPase activity // non-traceable author statement /// 0051082 // unfolded protein binding // inferred from electronic annotation	hspa9	Dr.76128	Dr.76128
		Ras association (RalGDS/AF-6) domain family 8	0006355 // regulation of transcription, DNA-dependent // inferred from electronic annotation /// 0007165 // signal transduction // inferred from electronic annotation	0005622 // intracellular // inferred from electronic annotation /// 0005634 // nucleus // inferred from electronic annotation	0003677 // DNA binding // inferred from electronic annotation /// 0003700 // transcription factor activity // inferred from electronic annotation /// 0008270 // zinc ion binding // inferred from electronic annotation /// 0043565 // sequence-specific DNA binding // inferred from electronic annotation	rassf8	Dr.6913	Dr.6913
		elongation of very long chain fatty acids (FEN1/Elo2, SUR4/Elo3, yeast)-like 1b		0016021 // integral to membrane // inferred from electronic annotation		elovl1b	Dr.117075	Dr.117075
		zgc:56235	0006810 // transport // inferred from electronic annotation /// 0006820 // anion transport // inferred from electronic annotation	0005741 // mitochondrial outer membrane // inferred from electronic annotation /// 0016020 // membrane // inferred from electronic annotation /// 0016021 // integral to membrane // inferred from electronic annotation	0008308 // voltage-gated anion channel activity // inferred from electronic annotation	zgc:56235	Dr.84972	Dr.84972
		sorting and assembly machinery component 50 homolog (S. cerevisiae)		0019867 // outer membrane // inferred from electronic annotation		samm50	Dr.80333	Dr.80333
		zgc:55871	0006810 // transport // inferred from electronic annotation	0016021 // integral to membrane // inferred from electronic annotation	0005215 // transporter activity // inferred from electronic annotation	zgc:55871	Dr.82635	Dr.82635
		uncoupling protein 2, like	0006810 // transport // inferred from electronic annotation /// 0006839 // mitochondrial transport // inferred from electronic annotation	0005739 // mitochondrion // inferred from electronic annotation /// 0016020 // membrane // inferred from electronic annotation /// 0016021 // integral to membrane // inferred from electronic annotation	0005488 // binding // inferred from electronic annotation	ucp2l	Dr.116774	Dr.116774
		dihydrolipoamide S-acetyltransferase (E2 component of pyruvate dehydrogenase complex)	0006086 // acetyl-CoA biosynthetic process from pyruvate // inferred from mutant phenotype /// 0006090 // pyruvate metabolic process // inferred from electronic annotation /// 0006090 // pyruvate metabolic process // inferred from mutant phenotype /// 0006412 // translation // inferred from electronic annotation /// 0006418 // tRNA aminoacylation for protein translation // inferred from electroni…	0005737 // cytoplasm // inferred from electronic annotation /// 0045254 // pyruvate dehydrogenase complex // inferred from electronic annotation	0000166 // nucleotide binding // inferred from electronic annotation /// 0004738 // pyruvate dehydrogenase activity // inferred from mutant phenotype /// 0004742 // dihydrolipoyllysine-residue acetyltransferase activity // inferred from electronic annotation /// 0004812 // aminoacyl-tRNA ligase activity // inferred from electronic annotation /// 0005515 // protein binding // inferred from electro…	dlat	Dr.31625	Dr.31625
		zgc:110766	0006414 // translational elongation // inferred from electronic annotation	0005622 // intracellular // inferred from electronic annotation	0000166 // nucleotide binding // inferred from electronic annotation /// 0003746 // translation elongation factor activity // inferred from electronic annotation /// 0003924 // GTPase activity // inferred from electronic annotation /// 0005525 // GTP binding // inferred from electronic annotation	zgc:110766	Dr.76065	Dr.76065
		cadherin 11, osteoblast	0007155 // cell adhesion // inferred from electronic annotation /// 0007156 // homophilic cell adhesion // inferred from electronic annotation	0005886 // plasma membrane // inferred from electronic annotation /// 0016020 // membrane // inferred from electronic annotation /// 0016021 // integral to membrane // inferred from electronic annotation	0005509 // calcium ion binding // inferred from electronic annotation /// 0005515 // protein binding // inferred from electronic annotation	cdh11	Dr.251	Dr.251
		titin a	0000902 // cell morphogenesis // inferred from mutant phenotype /// 0006468 // protein amino acid phosphorylation // inferred from electronic annotation /// 0032313 // regulation of Rab GTPase activity // inferred from electronic annotation /// 0035023 // regulation of Rho protein signal transduction // inferred from electronic annotation /// 0045214 // sarcomere organization // inferred from mut…	0005622 // intracellular // inferred from electronic annotation	0004672 // protein kinase activity // inferred from electronic annotation /// 0004713 // protein tyrosine kinase activity // inferred from electronic annotation /// 0005089 // Rho guanyl-nucleotide exchange factor activity // inferred from electronic annotation /// 0005097 // Rab GTPase activator activity // inferred from electronic annotation /// 0005524 // ATP binding // inferred from electroni…	ttna	Dr.105360	Dr.105360
		titin a	0000902 // cell morphogenesis // inferred from mutant phenotype /// 0006468 // protein amino acid phosphorylation // inferred from electronic annotation /// 0035023 // regulation of Rho protein signal transduction // inferred from electronic annotation /// 0045214 // sarcomere organization // inferred from mutant phenotype /// 0060047 // heart contraction // inferred from mutant phenotype	0005622 // intracellular // inferred from electronic annotation	0004672 // protein kinase activity // inferred from electronic annotation /// 0004713 // protein tyrosine kinase activity // inferred from electronic annotation /// 0005089 // Rho guanyl-nucleotide exchange factor activity // inferred from electronic annotation /// 0005524 // ATP binding // inferred from electronic annotation /// 0008307 // structural constituent of muscle // inferred from mutant…	ttna	Dr.105360	Dr.105360
		ATPase, Ca++ transporting, cardiac muscle, fast twitch 1 like	0006754 // ATP biosynthetic process // inferred from electronic annotation /// 0006812 // cation transport // inferred from electronic annotation /// 0006816 // calcium ion transport // inferred from electronic annotation /// 0008152 // metabolic process // inferred from electronic annotation	0016020 // membrane // inferred from electronic annotation /// 0016021 // integral to membrane // inferred from electronic annotation	0000166 // nucleotide binding // inferred from electronic annotation /// 0003824 // catalytic activity // inferred from electronic annotation /// 0005388 // calcium-transporting ATPase activity // inferred from electronic annotation /// 0005524 // ATP binding // inferred from electronic annotation /// 0015662 // ATPase activity, coupled to transmembrane movement of ions, phosphorylative mechanism…	atp2a1l	Dr.132724	Dr.132724
		solute carrier family 25 (mitochondrial carrier; adenine nucleotide translocator), member 4	0006810 // transport // inferred from electronic annotation	0005743 // mitochondrial inner membrane // inferred from electronic annotation /// 0016020 // membrane // inferred from electronic annotation /// 0016021 // integral to membrane // inferred from electronic annotation	0005215 // transporter activity // inferred from electronic annotation /// 0005488 // binding // inferred from electronic annotation	slc25a4	Dr.75854	Dr.75854
		coenzyme Q10 homolog B (S. cerevisiae)		0005739 // mitochondrion // inferred from electronic annotation		coq10b	Dr.16371	Dr.16371
		zgc:158138	0006631 // fatty acid metabolic process // inferred from electronic annotation /// 0006635 // fatty acid beta-oxidation // inferred from electronic annotation /// 0008152 // metabolic process // inferred from electronic annotation /// 0055114 // oxidation reduction // inferred from electronic annotation	0005739 // mitochondrion // inferred from electronic annotation /// 0016507 // fatty acid beta-oxidation multienzyme complex // inferred from electronic annotation	0003824 // catalytic activity // inferred from electronic annotation /// 0003857 // 3-hydroxyacyl-CoA dehydrogenase activity // inferred from electronic annotation /// 0004300 // enoyl-CoA hydratase activity // inferred from electronic annotation /// 0005488 // binding // inferred from electronic annotation /// 0016491 // oxidoreductase activity // inferred from electronic annotation /// 0050662 …	zgc:158138	Dr.29120	Dr.29120
		NADH dehydrogenase (ubiquinone) Fe-S protein 1	0042773 // ATP synthesis coupled electron transport // inferred from electronic annotation /// 0055114 // oxidation reduction // inferred from electronic annotation	0016020 // membrane // inferred from electronic annotation	0005506 // iron ion binding // inferred from electronic annotation /// 0008137 // NADH dehydrogenase (ubiquinone) activity // inferred from electronic annotation /// 0009055 // electron carrier activity // inferred from electronic annotation /// 0016491 // oxidoreductase activity // inferred from electronic annotation /// 0016651 // oxidoreductase activity, acting on NADH or NADPH // inferred fro…	ndufs1	Dr.76053	Dr.76053
		hydroxyacyl-Coenzyme A dehydrogenase/3-ketoacyl-Coenzyme A thiolase/enoyl-Coenzyme A hydratase, alpha subunit	0006631 // fatty acid metabolic process // inferred from electronic annotation /// 0006635 // fatty acid beta-oxidation // inferred from electronic annotation /// 0008152 // metabolic process // inferred from electronic annotation /// 0009617 // response to bacterium // inferred from direct assay /// 0055114 // oxidation reduction // inferred from electronic annotation	0005739 // mitochondrion // inferred from electronic annotation /// 0016507 // fatty acid beta-oxidation multienzyme complex // inferred from electronic annotation	0003824 // catalytic activity // inferred from electronic annotation /// 0003857 // 3-hydroxyacyl-CoA dehydrogenase activity // inferred from electronic annotation /// 0004300 // enoyl-CoA hydratase activity // inferred from electronic annotation /// 0005488 // binding // inferred from electronic annotation /// 0016491 // oxidoreductase activity // inferred from electronic annotation /// 0050662 …	hadha	Dr.765	Dr.765
		zgc:77614		0005634 // nucleus // inferred from electronic annotation	0008270 // zinc ion binding // inferred from electronic annotation	zgc:77614	Dr.144050	Dr.144050
		acetyl-Coenzyme A acetyltransferase 1 (acetoacetyl Coenzyme A thiolase)	0008152 // metabolic process // inferred from electronic annotation	0005739 // mitochondrion // inferred from electronic annotation	0003824 // catalytic activity // inferred from electronic annotation /// 0003985 // acetyl-CoA C-acetyltransferase activity // inferred from electronic annotation /// 0008415 // acyltransferase activity // inferred from electronic annotation /// 0016740 // transferase activity // inferred from electronic annotation /// 0030955 // potassium ion binding // inferred from electronic annotation /// 00…	acat1	Dr.77084	Dr.77084
		prohibitin		0016020 // membrane // inferred from electronic annotation		phb	Dr.114246	Dr.114246
		inner membrane protein, mitochondrial (mitofilin)		0031305 // integral to mitochondrial inner membrane // inferred from electronic annotation		immt	Dr.75284	Dr.75284
		zgc:86706	0006810 // transport // inferred from electronic annotation /// 0022900 // electron transport chain // inferred from electronic annotation	0005739 // mitochondrion // inferred from electronic annotation /// 0005759 // mitochondrial matrix // inferred from electronic annotation /// 0070469 // respiratory chain // inferred from electronic annotation	0005506 // iron ion binding // inferred from electronic annotation /// 0009055 // electron carrier activity // inferred from electronic annotation /// 0020037 // heme binding // inferred from electronic annotation /// 0046872 // metal ion binding // inferred from electronic annotation	zgc:86706	Dr.76432	Dr.76432
		ATPase, Ca++ transporting, cardiac muscle, fast twitch 1	0006200 // ATP catabolic process // inferred from sequence or structural similarity /// 0006754 // ATP biosynthetic process // inferred from electronic annotation /// 0006812 // cation transport // inferred from electronic annotation /// 0006816 // calcium ion transport // inferred from electronic annotation /// 0006816 // calcium ion transport // inferred from sequence or structural similarity /…	0005783 // endoplasmic reticulum // inferred from sequence or structural similarity /// 0005789 // endoplasmic reticulum membrane // inferred from sequence or structural similarity /// 0005793 // ER-Golgi intermediate compartment // inferred from sequence or structural similarity /// 0016020 // membrane // inferred from electronic annotation /// 0016020 // membrane // inferred from sequence or st…	0000166 // nucleotide binding // inferred from electronic annotation /// 0003824 // catalytic activity // inferred from electronic annotation /// 0005388 // calcium-transporting ATPase activity // inferred from electronic annotation /// 0005388 // calcium-transporting ATPase activity // inferred from sequence or structural similarity /// 0005509 // calcium ion binding // inferred from sequence or…	atp2a1	Dr.29167	Dr.29167
		cytochrome c oxidase, subunit VIIa 2		0005746 // mitochondrial respiratory chain // inferred from electronic annotation	0004129 // cytochrome-c oxidase activity // inferred from electronic annotation /// 0009055 // electron carrier activity // inferred from electronic annotation	cox7a2	Dr.32352	Dr.32352
		zgc:92851	0006350 // transcription // inferred from electronic annotation /// 0006355 // regulation of transcription, DNA-dependent // inferred from electronic annotation /// 0045449 // regulation of transcription // inferred from electronic annotation	0005634 // nucleus // inferred from electronic annotation	0003677 // DNA binding // inferred from electronic annotation /// 0003700 // transcription factor activity // inferred from electronic annotation /// 0043565 // sequence-specific DNA binding // inferred from electronic annotation /// 0046983 // protein dimerization activity // inferred from electronic annotation	zgc:92851	Dr.10032	Dr.10032
		glioblastoma amplified sequence		0005739 // mitochondrion // inferred from sequence or structural similarity		gbas	Dr.8058	Dr.8058
		solute carrier family 25 (mitochondrial carrier, Aralar), member 12	0006810 // transport // inferred from electronic annotation	0005743 // mitochondrial inner membrane // inferred from electronic annotation /// 0016020 // membrane // inferred from electronic annotation /// 0016021 // integral to membrane // inferred from electronic annotation	0005215 // transporter activity // inferred from electronic annotation /// 0005488 // binding // inferred from electronic annotation /// 0005509 // calcium ion binding // inferred from electronic annotation	slc25a12	Dr.76801	Dr.76801
		ST8 alpha-N-acetyl-neuraminide alpha-2,8-sialyltransferase 6	0006486 // protein amino acid glycosylation // inferred from electronic annotation	0005794 // Golgi apparatus // inferred from electronic annotation /// 0016020 // membrane // inferred from electronic annotation /// 0016021 // integral to membrane // inferred from electronic annotation /// 0030173 // integral to Golgi membrane // inferred from electronic annotation	0003828 // alpha-N-acetylneuraminate alpha-2,8-sialyltransferase activity // inferred from electronic annotation /// 0003828 // alpha-N-acetylneuraminate alpha-2,8-sialyltransferase activity // inferred from sequence or structural similarity /// 0008373 // sialyltransferase activity // inferred from electronic annotation /// 0016740 // transferase activity // inferred from electronic annotation /…	st8sia6	Dr.32597	Dr.32597
		si:dkey-218l8.1	0045449 // regulation of transcription // inferred from electronic annotation	0005634 // nucleus // inferred from electronic annotation	0030528 // transcription regulator activity // inferred from electronic annotation	si:dkey-218l8.1	Dr.78925	Dr.78925
		mitochondrial ribosomal protein L12	0006412 // translation // inferred from electronic annotation	0005622 // intracellular // inferred from electronic annotation /// 0005840 // ribosome // inferred from electronic annotation	0003735 // structural constituent of ribosome // inferred from electronic annotation	mrpl12	Dr.9805	Dr.9805
		hypothetical protein LOC100150536	0007049 // cell cycle // inferred from electronic annotation	0005634 // nucleus // inferred from electronic annotation /// 0005739 // mitochondrion // inferred from electronic annotation /// 0005794 // Golgi apparatus // inferred from electronic annotation /// 0005886 // plasma membrane // inferred from electronic annotation /// 0016020 // membrane // inferred from electronic annotation		LOC100150536
		si:ch211-240l19.1	0006468 // protein amino acid phosphorylation // inferred from electronic annotation /// 0015986 // ATP synthesis coupled proton transport // inferred from electronic annotation	0033178 // proton-transporting two-sector ATPase complex, catalytic domain // inferred from electronic annotation	0004672 // protein kinase activity // inferred from electronic annotation /// 0004674 // protein serine/threonine kinase activity // inferred from electronic annotation /// 0005524 // ATP binding // inferred from electronic annotation /// 0016301 // kinase activity // inferred from electronic annotation /// 0016820 // hydrolase activity, acting on acid anhydrides, catalyzing transmembrane movemen…	si:ch211-240l19.1	Dr.132926	Dr.132926
		fat storage-inducing transmembrane protein 2	0019915 // lipid storage // inferred from mutant phenotype	0005783 // endoplasmic reticulum // inferred from electronic annotation /// 0005789 // endoplasmic reticulum membrane // inferred from electronic annotation /// 0016020 // membrane // inferred from electronic annotation /// 0016021 // integral to membrane // inferred from electronic annotation		fitm2	Dr.78340	Dr.78340
		carnitine palmitoyltransferase II	0006629 // lipid metabolic process // inferred from electronic annotation /// 0006631 // fatty acid metabolic process // inferred from electronic annotation /// 0006810 // transport // inferred from electronic annotation	0005739 // mitochondrion // inferred from electronic annotation /// 0005743 // mitochondrial inner membrane // inferred from electronic annotation /// 0016020 // membrane // inferred from electronic annotation	0004095 // carnitine O-palmitoyltransferase activity // inferred from electronic annotation /// 0008415 // acyltransferase activity // inferred from electronic annotation /// 0016740 // transferase activity // inferred from electronic annotation	cpt2	Dr.148851	Dr.148851
		Isocitrate dehydrogenase 3 (NAD+) alpha	0006099 // tricarboxylic acid cycle // inferred from electronic annotation /// 0008152 // metabolic process // inferred from electronic annotation /// 0055114 // oxidation reduction // inferred from electronic annotation	0005739 // mitochondrion // inferred from electronic annotation	0000287 // magnesium ion binding // inferred from electronic annotation /// 0004449 // isocitrate dehydrogenase (NAD+) activity // inferred from electronic annotation /// 0016491 // oxidoreductase activity // inferred from electronic annotation /// 0016616 // oxidoreductase activity, acting on the CH-OH group of donors, NAD or NADP as acceptor // inferred from electronic annotation /// 0051287 //…	idh3a	Dr.13580	Dr.13580
		zgc:64003	0006955 // immune response // inferred from electronic annotation /// 0019882 // antigen processing and presentation // inferred from electronic annotation	0016020 // membrane // inferred from electronic annotation /// 0016021 // integral to membrane // inferred from electronic annotation /// 0042612 // MHC class I protein complex // inferred from electronic annotation		zgc:64003	Dr.80250	Dr.80250
		phosphoinositide-3-kinase, regulatory subunit, polypeptide 3 (p55, gamma)		0005942 // phosphoinositide 3-kinase complex // inferred from electronic annotation	0005515 // protein binding // inferred from electronic annotation /// 0016301 // kinase activity // inferred from electronic annotation /// 0035014 // phosphoinositide 3-kinase regulator activity // inferred from electronic annotation	pik3r3	Dr.115544	Dr.115544
		v-fos FBJ murine osteosarcoma viral oncogene homolog	0006355 // regulation of transcription, DNA-dependent // inferred from electronic annotation /// 0045449 // regulation of transcription // inferred from electronic annotation	0005634 // nucleus // inferred from electronic annotation	0003677 // DNA binding // inferred from electronic annotation /// 0003690 // double-stranded DNA binding // inferred from direct assay /// 0003700 // transcription factor activity // inferred from electronic annotation /// 0043565 // sequence-specific DNA binding // inferred from electronic annotation /// 0046983 // protein dimerization activity // inferred from electronic annotation	fos	Dr.12986	Dr.12986
		v-fos FBJ murine osteosarcoma viral oncogene homolog	0006355 // regulation of transcription, DNA-dependent // inferred from electronic annotation /// 0045449 // regulation of transcription // inferred from electronic annotation	0005634 // nucleus // inferred from electronic annotation	0003677 // DNA binding // inferred from electronic annotation /// 0003690 // double-stranded DNA binding // inferred from direct assay /// 0003700 // transcription factor activity // inferred from electronic annotation /// 0043565 // sequence-specific DNA binding // inferred from electronic annotation /// 0046983 // protein dimerization activity // inferred from electronic annotation	fos	Dr.12986	Dr.12986
		synaptotagmin I	0006810 // transport // inferred from electronic annotation	0008021 // synaptic vesicle // inferred from electronic annotation /// 0016020 // membrane // inferred from electronic annotation	0005215 // transporter activity // inferred from electronic annotation	syt1	Dr.81046	Dr.81046
		zgc:153680	0006412 // translation // inferred from electronic annotation	0005622 // intracellular // inferred from electronic annotation /// 0005840 // ribosome // inferred from electronic annotation /// 0030529 // ribonucleoprotein complex // inferred from electronic annotation	0003723 // RNA binding // inferred from electronic annotation /// 0003735 // structural constituent of ribosome // inferred from electronic annotation	zgc:153680	Dr.79412	Dr.79412
		zgc:153680	0006412 // translation // inferred from electronic annotation	0005622 // intracellular // inferred from electronic annotation /// 0005840 // ribosome // inferred from electronic annotation /// 0030529 // ribonucleoprotein complex // inferred from electronic annotation	0003723 // RNA binding // inferred from electronic annotation /// 0003735 // structural constituent of ribosome // inferred from electronic annotation	zgc:153680	Dr.79412	Dr.79412
		retinol saturase (all-trans-retinol 13,14-reductase)	0055114 // oxidation reduction // inferred from electronic annotation	0016020 // membrane // inferred from electronic annotation	0009055 // electron carrier activity // inferred from electronic annotation /// 0016491 // oxidoreductase activity // inferred from electronic annotation /// 0051786 // all-trans-retinol 13,14-reductase activity // inferred from direct assay /// 0051786 // all-trans-retinol 13,14-reductase activity // inferred from electronic annotation	retsat	Dr.80063	Dr.80063
		similar to Uncharacterized protein C1orf31 homolog		0005739 // mitochondrion // inferred from electronic annotation	0004129 // cytochrome-c oxidase activity // inferred from electronic annotation	LOC100150991
		zgc:154131		0016020 // membrane // inferred from electronic annotation /// 0016021 // integral to membrane // inferred from electronic annotation		zgc:154131	Dr.74495	Dr.74495
		nuclear receptor subfamily 4, group A, member 1	0006350 // transcription // inferred from electronic annotation /// 0006355 // regulation of transcription, DNA-dependent // inferred from electronic annotation	0005634 // nucleus // inferred from electronic annotation	0003677 // DNA binding // inferred from electronic annotation /// 0003700 // transcription factor activity // inferred from electronic annotation /// 0003707 // steroid hormone receptor activity // inferred from electronic annotation /// 0004872 // receptor activity // inferred from electronic annotation /// 0004879 // ligand-dependent nuclear receptor activity // inferred from electronic annotat…	nr4a1	Dr.9243	Dr.9243
		Kruppel-like factor 11b		0005622 // intracellular // inferred from electronic annotation	0003676 // nucleic acid binding // inferred from electronic annotation /// 0008270 // zinc ion binding // inferred from electronic annotation	klf11b	Dr.9448	Dr.9448
		zgc:86898	0006810 // transport // inferred from electronic annotation	0005743 // mitochondrial inner membrane // inferred from electronic annotation /// 0016020 // membrane // inferred from electronic annotation /// 0016021 // integral to membrane // inferred from electronic annotation	0005215 // transporter activity // inferred from electronic annotation /// 0005488 // binding // inferred from electronic annotation	zgc:86898	Dr.661	Dr.661
		zgc:86647	0006099 // tricarboxylic acid cycle // inferred from electronic annotation /// 0008152 // metabolic process // inferred from electronic annotation /// 0055114 // oxidation reduction // inferred from electronic annotation	0005739 // mitochondrion // inferred from electronic annotation	0000287 // magnesium ion binding // inferred from electronic annotation /// 0004449 // isocitrate dehydrogenase (NAD+) activity // inferred from electronic annotation /// 0016491 // oxidoreductase activity // inferred from electronic annotation /// 0016616 // oxidoreductase activity, acting on the CH-OH group of donors, NAD or NADP as acceptor // inferred from electronic annotation /// 0051287 //…	zgc:86647	Dr.119750	Dr.119750
		prohibitin 2 /// zgc:86841		0016020 // membrane // inferred from electronic annotation		phb2 /// zgc:86841	Dr.5033	Dr.5033
		im:7158669		0005622 // intracellular // inferred from electronic annotation	0005515 // protein binding // inferred from electronic annotation /// 0008270 // zinc ion binding // inferred from electronic annotation	im:7158669	Dr.82041	Dr.82041
		mitochondrial ribosomal protein L48	0006412 // translation // inferred from electronic annotation	0005622 // intracellular // inferred from electronic annotation /// 0005840 // ribosome // inferred from electronic annotation	0003735 // structural constituent of ribosome // inferred from electronic annotation	mrpl48	Dr.82699	Dr.82699
		midnolin	0006464 // protein modification process // inferred from electronic annotation	0005634 // nucleus // inferred from electronic annotation		midn	Dr.77954	Dr.77954
		nuclear receptor subfamily 2, group F, member 6b	0006350 // transcription // inferred from electronic annotation /// 0006355 // regulation of transcription, DNA-dependent // inferred from electronic annotation	0005634 // nucleus // inferred from electronic annotation	0003677 // DNA binding // inferred from electronic annotation /// 0003700 // transcription factor activity // inferred from electronic annotation /// 0003707 // steroid hormone receptor activity // inferred from electronic annotation /// 0004872 // receptor activity // inferred from electronic annotation /// 0004879 // ligand-dependent nuclear receptor activity // inferred from electronic annotat…	nr2f6b	Dr.16181	Dr.16181
		si:dkey-15h8.11 /// si:dkey-15h8.13	0006508 // proteolysis // inferred from electronic annotation	0005622 // intracellular // inferred from electronic annotation	0003676 // nucleic acid binding // inferred from electronic annotation /// 0008237 // metallopeptidase activity // inferred from electronic annotation /// 0008270 // zinc ion binding // inferred from electronic annotation	si:dkey-15h8.11 /// si:dkey-15h8.13	Dr.148525	Dr.148525
		zgc:92113	0006810 // transport // inferred from electronic annotation	0005743 // mitochondrial inner membrane // inferred from electronic annotation /// 0016020 // membrane // inferred from electronic annotation /// 0016021 // integral to membrane // inferred from electronic annotation	0005488 // binding // inferred from electronic annotation	zgc:92113	Dr.87085	Dr.87085
		translocase of inner mitochondrial membrane 44 homolog (yeast)	0006886 // intracellular protein transport // inferred from electronic annotation	0005744 // mitochondrial inner membrane presequence translocase complex // inferred from electronic annotation	0015450 // P-P-bond-hydrolysis-driven protein transmembrane transporter activity // inferred from electronic annotation	timm44	Dr.78162	Dr.78162
		v-Ki-ras2 Kirsten rat sarcoma viral oncogene homolog	0007264 // small GTPase mediated signal transduction // inferred from electronic annotation /// 0030097 // hemopoiesis // inferred from mutant phenotype	0005622 // intracellular // inferred from electronic annotation	0000166 // nucleotide binding // inferred from electronic annotation /// 0005525 // GTP binding // inferred from electronic annotation	kras	Dr.20193	Dr.20193
		zgc:85969	0006355 // regulation of transcription, DNA-dependent // inferred from electronic annotation	0005634 // nucleus // inferred from electronic annotation	0003677 // DNA binding // inferred from electronic annotation /// 0003700 // transcription factor activity // inferred from electronic annotation /// 0043565 // sequence-specific DNA binding // inferred from electronic annotation	zgc:85969	Dr.82660	Dr.82660
		nuclear receptor subfamily 2, group F, member 2 /// zgc:153739	0006350 // transcription // inferred from electronic annotation /// 0006355 // regulation of transcription, DNA-dependent // inferred from electronic annotation	0005634 // nucleus // inferred from electronic annotation /// 0005737 // cytoplasm // inferred from electronic annotation	0003677 // DNA binding // inferred from electronic annotation /// 0003700 // transcription factor activity // inferred from electronic annotation /// 0003707 // steroid hormone receptor activity // inferred from electronic annotation /// 0004872 // receptor activity // inferred from electronic annotation /// 0004879 // ligand-dependent nuclear receptor activity // inferred from electronic annotat…	nr2f2 /// zgc:153739	Dr.43779	Dr.43779
		zgc:112053		0016020 // membrane // inferred from electronic annotation	0008137 // NADH dehydrogenase (ubiquinone) activity // inferred from electronic annotation /// 0009055 // electron carrier activity // inferred from electronic annotation	zgc:112053	Dr.114692	Dr.114692
		ventricular myosin heavy chain /// zgc:152732	0006941 // striated muscle contraction // inferred from electronic annotation /// 0035050 // embryonic heart tube development // inferred from expression pattern /// 0055005 // ventricular cardiac myofibril development // inferred from mutant phenotype	0005863 // striated muscle thick filament // inferred from electronic annotation /// 0016459 // myosin complex // inferred from electronic annotation	0000166 // nucleotide binding // inferred from electronic annotation /// 0003774 // motor activity // inferred from electronic annotation /// 0003779 // actin binding // inferred from electronic annotation /// 0005524 // ATP binding // inferred from electronic annotation	vmhc /// zgc:152732	Dr.133581	Dr.133581
		family with sequence similarity 136, member A		0005739 // mitochondrion // inferred from electronic annotation		fam136a	Dr.75174	Dr.75174
		regulatory factor X, 2 (influences HLA class II expression)	0006355 // regulation of transcription, DNA-dependent // inferred from electronic annotation /// 0045449 // regulation of transcription // inferred from electronic annotation	0005634 // nucleus // inferred from electronic annotation	0003677 // DNA binding // inferred from electronic annotation /// 0030528 // transcription regulator activity // inferred from electronic annotation	rfx2	Dr.78697	Dr.78697
		programmed cell death 8 (apoptosis-inducing factor)	0045454 // cell redox homeostasis // inferred from electronic annotation /// 0055114 // oxidation reduction // inferred from electronic annotation	0005737 // cytoplasm // inferred from electronic annotation	0009055 // electron carrier activity // inferred from electronic annotation /// 0016491 // oxidoreductase activity // inferred from electronic annotation /// 0050660 // FAD binding // inferred from electronic annotation	pdcd8	Dr.7667	Dr.7667
		ATPase, Ca++ transporting, plasma membrane 2	0006754 // ATP biosynthetic process // inferred from electronic annotation /// 0006812 // cation transport // inferred from electronic annotation /// 0006816 // calcium ion transport // inferred from electronic annotation /// 0008152 // metabolic process // inferred from electronic annotation /// 0030182 // neuron differentiation // inferred from sequence or structural similarity	0005737 // cytoplasm // inferred from sequence or structural similarity /// 0016020 // membrane // inferred from electronic annotation /// 0016021 // integral to membrane // inferred from electronic annotation	0000166 // nucleotide binding // inferred from electronic annotation /// 0003824 // catalytic activity // inferred from electronic annotation /// 0005388 // calcium-transporting ATPase activity // inferred from electronic annotation /// 0005524 // ATP binding // inferred from electronic annotation /// 0015085 // calcium ion transmembrane transporter activity // inferred from electronic annotation…	atp2b2	Dr.11302	Dr.11302
		zgc:77060	0006355 // regulation of transcription, DNA-dependent // inferred from electronic annotation	0005634 // nucleus // inferred from electronic annotation	0003677 // DNA binding // inferred from electronic annotation /// 0003700 // transcription factor activity // inferred from electronic annotation /// 0043565 // sequence-specific DNA binding // inferred from electronic annotation /// 0046983 // protein dimerization activity // inferred from electronic annotation	zgc:77060	Dr.81949	Dr.81949
		v-fos FBJ murine osteosarcoma viral oncogene homolog	0006355 // regulation of transcription, DNA-dependent // inferred from electronic annotation /// 0045449 // regulation of transcription // inferred from electronic annotation	0005634 // nucleus // inferred from electronic annotation	0003677 // DNA binding // inferred from electronic annotation /// 0003690 // double-stranded DNA binding // inferred from direct assay /// 0003700 // transcription factor activity // inferred from electronic annotation /// 0043565 // sequence-specific DNA binding // inferred from electronic annotation /// 0046983 // protein dimerization activity // inferred from electronic annotation	fos	Dr.12986	Dr.12986
		mitochondrial ribosomal protein S24	0006412 // translation // inferred from sequence or structural similarity	0005739 // mitochondrion // inferred from electronic annotation /// 0005762 // mitochondrial large ribosomal subunit // inferred from sequence or structural similarity /// 0005840 // ribosome // inferred from electronic annotation /// 0030529 // ribonucleoprotein complex // inferred from electronic annotation	0003735 // structural constituent of ribosome // inferred from sequence or structural similarity	mrps24	Dr.84430	Dr.84430
		metaxin 2		0005741 // mitochondrial outer membrane // inferred from electronic annotation		mtx2	Dr.132399	Dr.132399
		DEAD (Asp-Glu-Ala-Asp) box polypeptide 51	0006364 // rRNA processing // inferred from electronic annotation /// 0042254 // ribosome biogenesis // inferred from electronic annotation	0005634 // nucleus // inferred from electronic annotation	0000166 // nucleotide binding // inferred from electronic annotation /// 0003676 // nucleic acid binding // inferred from electronic annotation /// 0003723 // RNA binding // inferred from electronic annotation /// 0004386 // helicase activity // inferred from electronic annotation /// 0005524 // ATP binding // inferred from electronic annotation /// 0008026 // ATP-dependent helicase activity // i…	ddx51	Dr.77952	Dr.77952
		mitochondrial ribosomal protein L28	0045449 // regulation of transcription // inferred from electronic annotation	0005840 // ribosome // inferred from electronic annotation	0003700 // transcription factor activity // inferred from electronic annotation	mrpl28	Dr.45778	Dr.45778
		solute carrier family 25 (carnitine/acylcarnitine translocase), member 20	0006810 // transport // inferred from electronic annotation	0005743 // mitochondrial inner membrane // inferred from electronic annotation /// 0016020 // membrane // inferred from electronic annotation /// 0016021 // integral to membrane // inferred from electronic annotation	0005215 // transporter activity // inferred from electronic annotation /// 0005488 // binding // inferred from electronic annotation	slc25a20	Dr.2784	Dr.2784
		Zgc:92174		0016020 // membrane // inferred from electronic annotation /// 0016021 // integral to membrane // inferred from electronic annotation		zgc:92174	Dr.52199	Dr.52199
		transmembrane protein 177		0016020 // membrane // inferred from electronic annotation /// 0016021 // integral to membrane // inferred from electronic annotation		tmem177	Dr.3515	Dr.3515
		transmembrane protein 178		0016020 // membrane // inferred from electronic annotation /// 0016021 // integral to membrane // inferred from electronic annotation		tmem178	Dr.133213	Dr.133213
		hypothetical LOC791532	0006886 // intracellular protein transport // inferred from electronic annotation	0005783 // endoplasmic reticulum // inferred from electronic annotation /// 0005794 // Golgi apparatus // inferred from electronic annotation	0005488 // binding // inferred from electronic annotation	LOC791532
		novel protein similar to vertebrate mitochondrial ribosomal protein L1 (MRPL1) (zgc:91951 )	0006396 // RNA processing // inferred from electronic annotation /// 0006412 // translation // inferred from electronic annotation	0005622 // intracellular // inferred from electronic annotation /// 0005840 // ribosome // inferred from electronic annotation	0003723 // RNA binding // inferred from electronic annotation /// 0003735 // structural constituent of ribosome // inferred from electronic annotation	DKEY-58F10.1	Dr.85482	Dr.85482
		si:dkeyp-70f9.5		0005739 // mitochondrion // inferred from electronic annotation /// 0005840 // ribosome // inferred from electronic annotation /// 0030529 // ribonucleoprotein complex // inferred from electronic annotation		si:dkeyp-70f9.5
		Synaptotagmin I	0006810 // transport // inferred from electronic annotation	0008021 // synaptic vesicle // inferred from electronic annotation /// 0016020 // membrane // inferred from electronic annotation	0005215 // transporter activity // inferred from electronic annotation	syt1	Dr.81046	Dr.81046
		similar to solute carrier family 4 (anion exchanger), member 1, adaptor protein		0005622 // intracellular // inferred from electronic annotation	0003725 // double-stranded RNA binding // inferred from electronic annotation	LOC562351	Dr.79211	Dr.79211
		zinc and ring finger 1	0019941 // modification-dependent protein catabolic process // inferred from electronic annotation	0005764 // lysosome // inferred from electronic annotation /// 0005768 // endosome // inferred from electronic annotation /// 0016020 // membrane // inferred from electronic annotation	0005515 // protein binding // inferred from electronic annotation /// 0008270 // zinc ion binding // inferred from electronic annotation /// 0016874 // ligase activity // inferred from electronic annotation /// 0046872 // metal ion binding // inferred from electronic annotation	znrf1	Dr.81068	Dr.81068
		similar to dentin sialophosphoprotein /// zgc:66433	0006810 // transport // inferred from electronic annotation /// 0006811 // ion transport // inferred from electronic annotation	0005886 // plasma membrane // inferred from electronic annotation /// 0016020 // membrane // inferred from electronic annotation /// 0016021 // integral to membrane // inferred from electronic annotation /// 0030054 // cell junction // inferred from electronic annotation /// 0045202 // synapse // inferred from electronic annotation /// 0045211 // postsynaptic membrane // inferred from electronic …	0004872 // receptor activity // inferred from electronic annotation /// 0004890 // GABA-A receptor activity // inferred from electronic annotation /// 0005216 // ion channel activity // inferred from electronic annotation /// 0005230 // extracellular ligand-gated ion channel activity // inferred from electronic annotation /// 0030594 // neurotransmitter receptor activity // inferred from electron…	LOC100148403 /// zgc:66433	Dr.17375	Dr.17375
		zgc:162401	0006412 // translation // inferred from electronic annotation	0005622 // intracellular // inferred from electronic annotation /// 0005840 // ribosome // inferred from electronic annotation /// 0030529 // ribonucleoprotein complex // inferred from electronic annotation	0003735 // structural constituent of ribosome // inferred from electronic annotation	zgc:162401	Dr.15752	Dr.15752
		ankylosis, progressive homolog a	0006817 // phosphate transport // inferred from electronic annotation	0016021 // integral to membrane // inferred from electronic annotation	0015114 // phosphate transmembrane transporter activity // inferred from electronic annotation	ankha	Dr.81450	Dr.81450
		ATPase, Ca++ transporting, plasma membrane 4	0006754 // ATP biosynthetic process // inferred from electronic annotation /// 0006810 // transport // inferred from electronic annotation /// 0006811 // ion transport // inferred from electronic annotation /// 0006812 // cation transport // inferred from electronic annotation /// 0006816 // calcium ion transport // inferred from electronic annotation /// 0008152 // metabolic process // inferred …	0016020 // membrane // inferred from electronic annotation /// 0016021 // integral to membrane // inferred from electronic annotation	0000166 // nucleotide binding // inferred from electronic annotation /// 0003824 // catalytic activity // inferred from electronic annotation /// 0005388 // calcium-transporting ATPase activity // inferred from electronic annotation /// 0005524 // ATP binding // inferred from electronic annotation /// 0015085 // calcium ion transmembrane transporter activity // inferred from electronic annotation…	atp2b4	Dr.6752	Dr.6752
		translocase of inner mitochondrial membrane 8 homolog A (yeast)	0006626 // protein targeting to mitochondrion // inferred from electronic annotation /// 0006810 // transport // inferred from electronic annotation /// 0015031 // protein transport // inferred from electronic annotation /// 0045039 // protein import into mitochondrial inner membrane // inferred from electronic annotation /// 0065002 // intracellular protein transmembrane transport // inferred fr…	0005739 // mitochondrion // inferred from electronic annotation /// 0005743 // mitochondrial inner membrane // inferred from electronic annotation /// 0016020 // membrane // inferred from electronic annotation /// 0042719 // mitochondrial intermembrane space protein transporter complex // inferred from electronic annotation	0008270 // zinc ion binding // inferred from electronic annotation /// 0046872 // metal ion binding // inferred from electronic annotation	timm8a	Dr.30891	Dr.30891
		transcription factor B2, mitochondrial	0000154 // rRNA modification // inferred from electronic annotation /// 0006355 // regulation of transcription, DNA-dependent // inferred from electronic annotation /// 0031167 // rRNA methylation // inferred from electronic annotation	0005739 // mitochondrion // inferred from electronic annotation	0000179 // rRNA (adenine-N6,N6-)-dimethyltransferase activity // inferred from electronic annotation /// 0003712 // transcription cofactor activity // inferred from electronic annotation /// 0008649 // rRNA methyltransferase activity // inferred from electronic annotation /// 0043790 // dimethyladenosine transferase activity // inferred from electronic annotation	tfb2m	Dr.36376	Dr.36376
		integrin, alpha 5 (fibronectin receptor, alpha polypeptide)	0001501 // skeletal system development // inferred from mutant phenotype /// 0001756 // somitogenesis // inferred from genetic interaction /// 0001756 // somitogenesis // inferred from mutant phenotype /// 0007155 // cell adhesion // inferred from electronic annotation /// 0007229 // integrin-mediated signaling pathway // inferred from electronic annotation	0008305 // integrin complex // inferred from electronic annotation /// 0016020 // membrane // inferred from electronic annotation /// 0016021 // integral to membrane // inferred from electronic annotation /// 0016021 // integral to membrane // non-traceable author statement	0004872 // receptor activity // inferred from electronic annotation /// 0005515 // protein binding // inferred from electronic annotation	itga5	Dr.80637	Dr.80637
		v-fos FBJ murine osteosarcoma viral oncogene homolog	0006355 // regulation of transcription, DNA-dependent // inferred from electronic annotation /// 0045449 // regulation of transcription // inferred from electronic annotation	0005634 // nucleus // inferred from electronic annotation	0003677 // DNA binding // inferred from electronic annotation /// 0003690 // double-stranded DNA binding // inferred from direct assay /// 0003700 // transcription factor activity // inferred from electronic annotation /// 0043565 // sequence-specific DNA binding // inferred from electronic annotation /// 0046983 // protein dimerization activity // inferred from electronic annotation	fos	Dr.12986	Dr.12986
		actin, alpha 1, skeletal muscle	0006508 // proteolysis // inferred from electronic annotation	0005737 // cytoplasm // inferred from electronic annotation /// 0005856 // cytoskeleton // inferred from electronic annotation /// 0016020 // membrane // inferred from electronic annotation	0000166 // nucleotide binding // inferred from electronic annotation /// 0004252 // serine-type endopeptidase activity // inferred from electronic annotation /// 0005515 // protein binding // inferred from electronic annotation /// 0005524 // ATP binding // inferred from electronic annotation /// 0008236 // serine-type peptidase activity // inferred from electronic annotation	acta1	Dr.75552	Dr.75552
		actin, alpha 1, skeletal muscle	0006508 // proteolysis // inferred from electronic annotation	0005737 // cytoplasm // inferred from electronic annotation /// 0005856 // cytoskeleton // inferred from electronic annotation /// 0016020 // membrane // inferred from electronic annotation	0000166 // nucleotide binding // inferred from electronic annotation /// 0004252 // serine-type endopeptidase activity // inferred from electronic annotation /// 0005515 // protein binding // inferred from electronic annotation /// 0005524 // ATP binding // inferred from electronic annotation /// 0008236 // serine-type peptidase activity // inferred from electronic annotation	acta1	Dr.75552	Dr.75552

## Sheet: <.05  >1.5 up
		Gene Ontology Biological Process	Gene Ontology Cellular Component	Gene Ontology Molecular Function	Gene Symbol	Gene Title	UniGene ID	Unigene(Avadis)	WormBase
Mol	Chemoattractant
		0000902 // cell morphogenesis // inferred from genetic interaction /// 0001764 // neuron migration // inferred from mutant phenotype /// 0006955 // immune response // inferred from electronic annotation /// 0007411 // axon guidance // inferred from genetic interaction /// 0007411 // axon guidance // inferred from mutant phenotype /// 0008285 // negative regulation of cell proliferation // inferre…	0005576 // extracellular region // inferred from electronic annotation /// 0005615 // extracellular space // inferred from electronic annotation	0005125 // cytokine activity // inferred from electronic annotation /// 0008009 // chemokine activity // inferred from electronic annotation /// 0042056 // chemoattractant activity // inferred from direct assay /// 0042056 // chemoattractant activity // inferred from mutant phenotype	cxcl12a	chemokine (C-X-C motif) ligand 12a (stromal cell-derived factor 1)	Dr.99352	Dr.99352
		0000902 // cell morphogenesis // inferred from genetic interaction /// 0001764 // neuron migration // inferred from mutant phenotype /// 0006955 // immune response // inferred from electronic annotation /// 0007411 // axon guidance // inferred from genetic interaction /// 0007411 // axon guidance // inferred from mutant phenotype /// 0008285 // negative regulation of cell proliferation // inferre…	0005576 // extracellular region // inferred from electronic annotation /// 0005615 // extracellular space // inferred from electronic annotation	0005125 // cytokine activity // inferred from electronic annotation /// 0008009 // chemokine activity // inferred from electronic annotation /// 0042056 // chemoattractant activity // inferred from direct assay /// 0042056 // chemoattractant activity // inferred from mutant phenotype	cxcl12a	chemokine (C-X-C motif) ligand 12a (stromal cell-derived factor 1)	Dr.99352	Dr.99352
	transcription regulator activity
		0001706 // endoderm formation // inferred from genetic interaction /// 0001706 // endoderm formation // inferred from mutant phenotype /// 0006355 // regulation of transcription, DNA-dependent // inferred from electronic annotation /// 0042074 // cell migration involved in gastrulation // inferred from mutant phenotype /// 0045449 // regulation of transcription // inferred from mutant phenotype /…	0005634 // nucleus // inferred from direct assay /// 0005634 // nucleus // inferred from electronic annotation /// 0005737 // cytoplasm // inferred from direct assay	0003677 // DNA binding // inferred from direct assay /// 0003677 // DNA binding // inferred from electronic annotation /// 0003700 // transcription factor activity // inferred from electronic annotation /// 0005515 // protein binding // inferred from physical interaction /// 0016563 // transcription activator activity // inferred from direct assay	eomesa	eomesodermin homolog a	Dr.83042	Dr.83042
		0006355 // regulation of transcription, DNA-dependent // inferred from electronic annotation /// 0006810 // transport // inferred from electronic annotation /// 0007275 // multicellular organismal development // inferred from electronic annotation /// 0007422 // peripheral nervous system development // inferred from mutant phenotype /// 0014032 // neural crest cell development // inferred from mu…	0005634 // nucleus // inferred from electronic annotation /// 0016020 // membrane // inferred from electronic annotation /// 0016021 // integral to membrane // inferred from electronic annotation	0003677 // DNA binding // inferred from electronic annotation /// 0003700 // transcription factor activity // inferred from electronic annotation /// 0005506 // iron ion binding // inferred from electronic annotation /// 0016491 // oxidoreductase activity // inferred from electronic annotation /// 0030528 // transcription regulator activity // inferred from electronic annotation /// 0043565 // se…	dlx2a	distal-less homeobox gene 2a	Dr.2	Dr.2
		0001889 // liver development // inferred from mutant phenotype /// 0006350 // transcription // inferred from electronic annotation /// 0006355 // regulation of transcription, DNA-dependent // inferred from electronic annotation /// 0009952 // anterior/posterior pattern formation // inferred from genetic interaction /// 0009952 // anterior/posterior pattern formation // inferred from mutant phenot…	0005634 // nucleus // inferred by curator /// 0005634 // nucleus // inferred from electronic annotation	0003677 // DNA binding // inferred from electronic annotation /// 0003677 // DNA binding // inferred from sequence or structural similarity /// 0003700 // transcription factor activity // inferred from electronic annotation /// 0003700 // transcription factor activity // inferred from sequence or structural similarity /// 0016563 // transcription activator activity // inferred from electronic ann…	hnf1b	HNF1 homeobox b	Dr.118179	Dr.118179
		0045449 // regulation of transcription // inferred from electronic annotation	0005634 // nucleus // inferred from electronic annotation	0030528 // transcription regulator activity // inferred from electronic annotation	par1	paraxis	Dr.81253	Dr.81253
		0006350 // transcription // inferred from electronic annotation /// 0006355 // regulation of transcription, DNA-dependent // inferred from electronic annotation /// 0007275 // multicellular organismal development // inferred from electronic annotation /// 0045449 // regulation of transcription // inferred from electronic annotation	0005634 // nucleus // inferred from electronic annotation	0003677 // DNA binding // inferred from direct assay /// 0003677 // DNA binding // inferred from electronic annotation /// 0003700 // transcription factor activity // inferred from electronic annotation /// 0030528 // transcription regulator activity // inferred from electronic annotation /// 0043565 // sequence-specific DNA binding // inferred from electronic annotation	hoxa3a	homeo box A3a	Dr.32618	Dr.32618
		0006355 // regulation of transcription, DNA-dependent // inferred from electronic annotation /// 0007275 // multicellular organismal development // inferred from electronic annotation /// 0042472 // inner ear morphogenesis // inferred from mutant phenotype /// 0045449 // regulation of transcription // inferred from electronic annotation	0005634 // nucleus // inferred from electronic annotation	0003677 // DNA binding // inferred from electronic annotation /// 0003700 // transcription factor activity // inferred from electronic annotation /// 0030528 // transcription regulator activity // inferred from electronic annotation /// 0043565 // sequence-specific DNA binding // inferred from electronic annotation	otx1	orthodenticle homolog 1	Dr.30626	Dr.30626
		0006350 // transcription // inferred from electronic annotation /// 0006355 // regulation of transcription, DNA-dependent // inferred from electronic annotation /// 0007275 // multicellular organismal development // inferred from electronic annotation /// 0007399 // nervous system development // inferred from electronic annotation /// 0030154 // cell differentiation // inferred from electronic an…	0005634 // nucleus // inferred from electronic annotation	0003677 // DNA binding // inferred from electronic annotation /// 0030528 // transcription regulator activity // inferred from electronic annotation	atoh2b	atonal homolog 2b	Dr.81125	Dr.81125
		0006355 // regulation of transcription, DNA-dependent // inferred from electronic annotation /// 0045449 // regulation of transcription // inferred from electronic annotation	0005634 // nucleus // inferred from electronic annotation	0003677 // DNA binding // inferred from electronic annotation /// 0003700 // transcription factor activity // inferred from electronic annotation /// 0030528 // transcription regulator activity // inferred from electronic annotation /// 0043565 // sequence-specific DNA binding // inferred from electronic annotation	pdx1	pancreatic and duodenal homeobox 1	Dr.75810	Dr.75810
		0006355 // regulation of transcription, DNA-dependent // inferred from electronic annotation /// 0045449 // regulation of transcription // inferred from electronic annotation	0005634 // nucleus // inferred from electronic annotation	0003677 // DNA binding // inferred from electronic annotation /// 0003700 // transcription factor activity // inferred from electronic annotation /// 0030528 // transcription regulator activity // inferred from electronic annotation /// 0043565 // sequence-specific DNA binding // inferred from electronic annotation	tlx3a	T-cell leukemia, homeobox 3a	Dr.83676	Dr.83676
		0006350 // transcription // inferred from electronic annotation /// 0006355 // regulation of transcription, DNA-dependent // inferred from electronic annotation /// 0007275 // multicellular organismal development // inferred from electronic annotation /// 0045449 // regulation of transcription // inferred from electronic annotation	0005634 // nucleus // inferred from electronic annotation	0003677 // DNA binding // inferred from electronic annotation /// 0003700 // transcription factor activity // inferred from electronic annotation /// 0030528 // transcription regulator activity // inferred from electronic annotation /// 0043565 // sequence-specific DNA binding // inferred from electronic annotation	hoxb6a	homeo box B6a	Dr.132967	Dr.132967
		0006350 // transcription // inferred from electronic annotation /// 0006355 // regulation of transcription, DNA-dependent // inferred from electronic annotation /// 0007275 // multicellular organismal development // inferred from electronic annotation /// 0045449 // regulation of transcription // inferred from electronic annotation	0005634 // nucleus // inferred from electronic annotation	0003677 // DNA binding // inferred from electronic annotation /// 0003700 // transcription factor activity // inferred from electronic annotation /// 0016563 // transcription activator activity // inferred from electronic annotation /// 0030528 // transcription regulator activity // inferred from electronic annotation /// 0043565 // sequence-specific DNA binding // inferred from electronic annota…	hoxa9b	homeo box A9b	Dr.88308	Dr.88308
		0006350 // transcription // inferred from electronic annotation /// 0006355 // regulation of transcription, DNA-dependent // inferred from electronic annotation /// 0007275 // multicellular organismal development // inferred from electronic annotation /// 0007420 // brain development // inferred from expression pattern /// 0007420 // brain development // inferred from mutant phenotype /// 0030902…	0000118 // histone deacetylase complex // inferred from physical interaction /// 0005622 // intracellular // inferred from electronic annotation /// 0005634 // nucleus // inferred from direct assay /// 0005634 // nucleus // inferred from electronic annotation	0003677 // DNA binding // inferred from sequence or structural similarity /// 0005515 // protein binding // inferred from physical interaction /// 0008270 // zinc ion binding // inferred from electronic annotation /// 0016564 // transcription repressor activity // inferred from mutant phenotype /// 0016564 // transcription repressor activity // inferred from physical interaction /// 0042802 // id…	znf703	zinc finger protein 703	Dr.76633	Dr.76633
		0006350 // transcription // inferred from electronic annotation /// 0006355 // regulation of transcription, DNA-dependent // inferred from electronic annotation /// 0006357 // regulation of transcription from RNA polymerase II promoter // inferred from sequence or structural similarity	0000119 // mediator complex // inferred from sequence or structural similarity /// 0005634 // nucleus // inferred from electronic annotation	0003677 // DNA binding // inferred from electronic annotation /// 0005515 // protein binding // inferred from electronic annotation /// 0016455 // RNA polymerase II transcription mediator activity // inferred from sequence or structural similarity /// 0030528 // transcription regulator activity // inferred from electronic annotation	crsp7	cofactor required for Sp1 transcriptional activation, subunit 7	Dr.132787	Dr.132787
		0006350 // transcription // inferred from electronic annotation /// 0006355 // regulation of transcription, DNA-dependent // inferred from electronic annotation /// 0006357 // regulation of transcription from RNA polymerase II promoter // inferred from electronic annotation /// 0045941 // positive regulation of transcription // inferred from electronic annotation	0000119 // mediator complex // inferred from electronic annotation /// 0005634 // nucleus // inferred from electronic annotation	0003713 // transcription coactivator activity // inferred from electronic annotation /// 0016455 // RNA polymerase II transcription mediator activity // inferred from electronic annotation	med7	mediator complex subunit 7	Dr.117954	Dr.117954
		0006355 // regulation of transcription, DNA-dependent // inferred from electronic annotation /// 0006508 // proteolysis // inferred from electronic annotation /// 0045449 // regulation of transcription // inferred from electronic annotation /// 0045941 // positive regulation of transcription // inferred from electronic annotation	0005634 // nucleus // inferred from electronic annotation	0003677 // DNA binding // inferred from electronic annotation /// 0003700 // transcription factor activity // inferred from electronic annotation /// 0004252 // serine-type endopeptidase activity // inferred from electronic annotation /// 0016563 // transcription activator activity // inferred from electronic annotation /// 0030528 // transcription regulator activity // inferred from electronic a…	wu:fc23f06	wu:fc23f06	Dr.15418	Dr.15418
[truncated: 111 more rows]

## Sheet: molec down
	p <= 0.02 & fc > 2.0 up	p <= 0.05 & fc > 1.5 up
molecular function	37	196
nucleic acid binding transcription factor activity	4	15
catalytic activity	21	111
structural molecule activity	1	8
transporter activity	6	20
binding	24	141
electron carrier activity	2	18
antioxidant activity	0	1
channel regulator activity	0	0
metallochaperone activity	0	0
enzyme regulator activity	2	7
transcription regulator activity	2	7
chemoattractant activity	0	0
translation regulator activity	0	0
molecular tranducer activity	2	14

## Sheet: molec up
	p <= 0.02 & fc > 2.0 up	p <= 0.05 & fc > 1.5 up
molecular function	174	468
nucleic acid binding transcription factor activity	8	34
catalytic activity	78	202
[truncated: 12 more rows]

## Sheet: bio down
	p <= 0.02 & fc > 2.0 up	p <= 0.05 & fc > 1.5 up
[truncated: 23 more rows]

[truncated: 6 more sheets: bio up, cell down, cell up, MOLECUAR FUNCTION COMPARISON, BIOLOGICAL PROCESS COMPARISON, CELLULAR COMPONENT COMPARISON]
